# Supplementary material for: Biphenyl-2,2′-diyl diacetate
Source: Acta Crystallogr Sect E Struct Rep Online. 2008 Nov 8;64(Pt 12):o2248. doi: 10.1107/S1600536808035113 (PMC2959795; doi:10.1107/S1600536808035113)
Supplement: Supplementary file 2 [file e-64-o2248-Isup2.hkl]

# 
# h,k,l, Fc-squared, Fo-squared, sigma(Fo-squared) and status flag 
# 
data_x 
_shelx_title ' X in P2(1)/n' 
_shelx_refln_list_code          4 
_shelx_F_calc_maximum      141.39 
_exptl_crystal_F_000       568.00 
_reflns_d_resolution_high  0.8324 
 
loop_ 
 _symmetry_equiv_pos_as_xyz 
 'x, y, z' 
 '-x+1/2, y+1/2, -z+1/2' 
 '-x, -y, -z' 
 'x-1/2, -y-1/2, z-1/2' 
 
_cell_length_a     8.8380 
_cell_length_b    18.2040 
_cell_length_c     8.9620 
_cell_angle_alpha  90.000 
_cell_angle_beta  108.750 
_cell_angle_gamma  90.000 
 
_shelx_F_squared_multiplier     1.000 
 
loop_ 
 _refln_index_h 
 _refln_index_k 
 _refln_index_l 
 _refln_F_squared_calc 
 _refln_F_squared_meas 
 _refln_F_squared_sigma 
 _refln_observed_status 
   2   0   0     8996.10     8503.12    135.44 o 
   4   0   0      157.95      189.42      6.34 o 
   6   0   0      374.61      359.70     11.25 o 
   8   0   0       69.13       66.25      6.75 o 
  10   0   0       19.90       19.44      6.86 o 
   1   1   0     1793.51     1851.93     10.28 o 
   2   1   0     1055.99     1069.17     10.44 o 
   3   1   0      764.28      816.72     11.10 o 
   4   1   0      409.06      420.60      9.35 o 
   5   1   0      175.27      176.19      7.09 o 
   6   1   0      484.21      487.91     13.43 o 
   7   1   0       11.78       10.23      5.25 o 
   8   1   0       51.49        6.48      4.45 o 
   9   1   0        0.09       -4.61      4.77 o 
  10   1   0        3.29        8.84      4.93 o 
   0   2   0        1.64        3.64      0.70 o 
   1   2   0     2058.49     2029.10     11.95 o 
   2   2   0     4634.04     4932.22     24.21 o 
   4   2   0      144.09      140.36      5.69 o 
   5   2   0      508.30      465.08     11.40 o 
   6   2   0      120.66      103.17      7.08 o 
   7   2   0      859.27      863.09     19.16 o 
   8   2   0        8.43       12.21      4.07 o 
   9   2   0        1.47        3.59      4.71 o 
  10   2   0        9.08        2.36      5.57 o 
   1   3   0     2558.67     2521.34     15.00 o 
   2   3   0     1679.69     1729.84     14.61 o 
   3   3   0     2338.07     2542.73     20.58 o 
   4   3   0     1105.58     1224.78     16.48 o 
   5   3   0      742.24      763.24     14.96 o 
   6   3   0       94.36       87.47      6.33 o 
   7   3   0        4.36       11.19      4.55 o 
   8   3   0       22.94       26.89      5.84 o 
   9   3   0        9.18        1.02      5.41 o 
   0   4   0     4977.99     4672.63     91.33 o 
   1   4   0     1297.24     1226.59     11.37 o 
   2   4   0      464.54      425.07      7.61 o 
   3   4   0     1926.73     2019.90     19.10 o 
   4   4   0       98.88      108.44      5.42 o 
   6   4   0       35.11       -2.52      3.16 o 
   7   4   0      142.64      135.41      8.96 o 
   8   4   0        4.82        2.25      3.91 o 
   9   4   0        3.45        2.62      4.77 o 
   1   5   0     6307.06     6100.56    122.53 o 
   2   5   0      413.97      406.61      7.91 o 
   3   5   0      373.04      392.30      8.75 o 
   4   5   0      714.58      821.79     14.38 o 
   5   5   0       91.49       -0.27      2.31 o 
   6   5   0      149.63      121.01      8.10 o 
   7   5   0     1198.81     1293.37     24.07 o 
   8   5   0       40.12       47.90      6.91 o 
   9   5   0       12.46       16.98      4.93 o 
   0   6   0     1558.61     1421.76     14.07 o 
   1   6   0     1909.65     1843.70     16.76 o 
   2   6   0      418.51      416.52      8.55 o 
   3   6   0      982.82     1027.89     15.03 o 
   4   6   0        0.15        1.39      2.30 o 
   5   6   0       49.86       44.91      4.77 o 
   6   6   0      206.21      185.97      9.08 o 
   7   6   0       72.59       75.10      7.45 o 
   8   6   0       82.27       71.40      7.56 o 
   9   6   0        0.00        5.94      4.55 o 
   1   7   0      107.87       89.52      4.30 o 
   2   7   0       12.94       13.82      2.46 o 
   3   7   0       79.65       90.76      4.83 o 
   4   7   0      183.82      166.54      7.14 o 
   5   7   0       30.53       -2.36      2.36 o 
   6   7   0      162.19      148.98      8.21 o 
   7   7   0        0.20        0.80      4.45 o 
   8   7   0       27.30       35.89      5.57 o 
   9   7   0       24.14       27.05      6.21 o 
   0   8   0     1051.61      997.38     13.71 o 
   1   8   0     1448.59     1429.12     16.91 o 
   2   8   0      287.81      259.33      7.70 o 
   3   8   0      813.54      862.88     15.05 o 
   4   8   0       38.96       42.39      4.29 o 
   5   8   0      205.83      193.25      8.86 o 
   6   8   0       47.24       31.19      5.47 o 
   7   8   0      148.38      145.86      9.60 o 
   8   8   0       16.93       21.16      5.68 o 
   9   8   0        0.90        5.68      5.84 o 
   1   9   0      159.59      167.20      6.34 o 
   2   9   0      171.67      180.15      6.82 o 
   3   9   0      140.54      139.04      6.71 o 
   4   9   0       49.79       68.33      5.36 o 
   5   9   0       17.61       21.53      4.23 o 
   6   9   0       29.27       25.29      4.50 o 
   7   9   0       74.65       85.33      7.50 o 
   8   9   0        9.07        7.12      5.03 o 
   9   9   0        7.36       15.10      5.78 o 
   0  10   0     3208.60     3343.99     29.53 o 
   1  10   0      356.75      332.70      9.38 o 
   2  10   0       80.17       92.08      5.15 o 
   3  10   0      466.41      456.30     11.87 o 
   4  10   0       33.90       38.42      4.39 o 
   5  10   0      126.19      126.38      8.05 o 
   6  10   0      153.21      150.76      9.55 o 
   7  10   0        0.32        3.70      3.96 o 
   8  10   0        7.36       10.50      4.34 o 
   1  11   0      256.41      250.05      8.66 o 
   2  11   0       48.21       49.74      4.29 o 
   3  11   0        5.08       -1.77      3.05 o 
   4  11   0        5.50        8.57      2.95 o 
   5  11   0      121.67      110.81      7.29 o 
   6  11   0       62.42       64.10      6.81 o 
   7  11   0        0.82       -3.37      4.50 o 
   8  11   0        2.21        5.46      4.93 o 
   0  12   0       10.96        9.00      3.16 o 
   1  12   0       76.87       69.38      5.15 o 
   2  12   0      181.50      207.50      8.81 o 
   3  12   0       47.14       58.63      4.93 o 
   4  12   0      147.14      143.86      7.94 o 
   5  12   0       50.71       57.12      6.43 o 
   6  12   0       34.44       41.68      5.14 o 
   7  12   0       42.29       38.58      7.45 o 
   8  12   0        1.97        8.46      5.09 o 
   1  13   0       64.30       60.15      5.41 o 
   2  13   0      331.99      319.64     11.19 o 
   3  13   0        1.82       -1.02      3.91 o 
   4  13   0      111.02      124.04      8.10 o 
   5  13   0        0.39        0.43      3.27 o 
   6  13   0       45.54       41.58      6.54 o 
   7  13   0       22.49       29.30      6.05 o 
   8  13   0        3.49        5.89      6.05 o 
   0  14   0      124.23      133.42      7.56 o 
   1  14   0       14.12       18.00      4.39 o 
   2  14   0        0.06       -1.71      3.11 o 
   3  14   0       25.03       25.61      4.23 o 
   4  14   0        7.73        5.62      4.77 o 
   5  14   0      258.09      251.57     12.46 o 
   6  14   0        3.71       10.82      5.36 o 
   7  14   0       25.22       14.78      6.54 o 
   1  15   0       27.32       26.41      4.71 o 
   2  15   0       27.19       36.86      5.46 o 
   3  15   0        0.00       -1.61      3.43 o 
   4  15   0        4.65       -1.71      4.50 o 
   5  15   0        0.25        4.71      4.39 o 
   6  15   0      125.31      146.93     10.94 o 
   7  15   0        0.75        0.59      4.93 o 
   0  16   0       70.27       59.39      6.70 o 
   1  16   0       35.24       32.20      5.68 o 
   2  16   0       51.62       56.05      6.54 o 
   3  16   0      102.45      110.67      8.26 o 
   4  16   0        4.58       11.52      4.07 o 
   5  16   0       55.89       59.96      7.56 o 
   6  16   0       26.27       22.98      7.45 o 
   1  17   0       77.06       77.67      7.88 o 
   2  17   0        8.71       16.18      4.82 o 
   3  17   0        4.05        6.43      4.12 o 
   4  17   0        1.73       -1.98      4.98 o 
   5  17   0       13.57       16.93      5.57 o 
   6  17   0        0.38        0.59      4.50 o 
   0  18   0        0.00        3.16      3.16 o 
   1  18   0       19.64       15.11      6.16 o 
   2  18   0       78.01       93.64      9.38 o 
   3  18   0       25.39       22.12      5.95 o 
   4  18   0       34.16       41.31      6.54 o 
   5  18   0       89.11       98.36      9.65 o 
   1  19   0       47.75       -4.82      4.82 o 
   2  19   0       91.04      114.13      9.81 o 
   3  19   0        3.88        3.16      4.66 o 
   4  19   0       13.25       14.46      4.39 o 
   0  20   0       77.75      116.73      9.43 o 
   1  20   0       42.48        0.54      3.70 o 
   2  20   0       10.28        0.54      7.50 o 
   3  20   0        1.49       -3.37      5.52 o 
   4  20   0        1.08        2.36      5.36 o 
   1  21   0       37.08       13.02      3.86 o 
   2  21   0        5.73       11.57      5.36 o 
  -9   0   1       69.74        0.00      4.77 o 
  -7   0   1     2665.28     2704.68     33.01 o 
  -5   0   1      280.12      325.00      9.37 o 
  -3   0   1     1138.90     1165.88     12.79 o 
  -1   0   1     1514.10     1558.41      9.59 o 
   1   0   1      256.58      256.59      4.45 o 
   3   0   1     4192.39     4568.30     28.90 o 
   5   0   1      451.81      411.10     11.11 o 
   7   0   1        1.84        4.28      3.53 o 
   9   0   1        3.63        7.50      4.61 o 
 -10   1   1        0.57        9.64      5.14 o 
  -9   1   1        6.88        4.39      4.71 o 
  -8   1   1      313.42      289.06     12.36 o 
  -7   1   1      376.73      372.85     12.81 o 
  -6   1   1      192.02      184.71      8.16 o 
  -5   1   1      674.23      740.11     13.77 o 
  -4   1   1      266.19      287.36      7.70 o 
  -3   1   1      107.52      132.97      4.62 o 
  -2   1   1     1029.15     1060.00     10.22 o 
  -1   1   1     5941.23     6167.77     90.93 o 
   0   1   1     1328.07     1251.29     66.00 o 
   1   1   1     2056.41     1905.28     12.77 o 
   2   1   1     1701.01     1720.18     14.86 o 
   3   1   1      732.94      760.59     11.67 o 
   4   1   1      886.86     1008.52     15.41 o 
   5   1   1        1.39        1.07      2.14 o 
   6   1   1        6.62        8.14      3.32 o 
   7   1   1       89.91       89.80      7.29 o 
   8   1   1        9.88        6.91      4.28 o 
   9   1   1        0.01        1.07      5.14 o 
 -10   2   1        1.21        5.14      4.07 o 
  -9   2   1       19.22       21.11      5.89 o 
  -8   2   1        0.36        6.27      4.39 o 
  -7   2   1        1.36        5.62      4.55 o 
  -6   2   1      164.22      173.19      7.89 o 
  -5   2   1      205.71      237.58      8.01 o 
  -4   2   1       10.96       16.71      2.41 o 
  -3   2   1     2659.15     2752.54     20.35 o 
  -2   2   1     2478.87     2521.20     16.70 o 
  -1   2   1       89.41       83.38      2.53 o 
   0   2   1     4581.47     4237.31     69.02 o 
   1   2   1     2668.69     2629.60     16.00 o 
   2   2   1       95.80       89.87      3.65 o 
   3   2   1     1251.80     1280.91     15.44 o 
   4   2   1      674.66      703.01     13.02 o 
   5   2   1        4.45        4.87      2.30 o 
   6   2   1      177.28      181.08      8.75 o 
   7   2   1       31.77       32.25      5.25 o 
   8   2   1        1.73       -2.30      4.28 o 
   9   2   1        0.50        0.54      4.45 o 
 -10   3   1       30.97       28.77      6.64 o 
  -9   3   1       14.26        4.45      4.45 o 
  -8   3   1       44.77       40.56      6.05 o 
  -7   3   1      246.32      236.82     10.37 o 
  -6   3   1      225.80      234.87      9.03 o 
  -5   3   1      168.48      141.32      6.45 o 
  -4   3   1       14.85       10.39      2.41 o 
  -3   3   1     1604.40     1665.07     16.36 o 
  -2   3   1      234.38      227.09      5.18 o 
  -1   3   1     2486.91     2332.88     14.81 o 
   0   3   1        0.02        0.19      0.72 o 
   1   3   1     2974.17     2886.89     17.93 o 
   2   3   1      811.93      839.77     10.91 o 
   3   3   1       32.80       37.57      3.05 o 
   4   3   1       59.32       47.40      4.07 o 
   5   3   1       12.77       21.80      3.32 o 
   6   3   1      174.36      185.84      9.34 o 
   7   3   1      177.68      171.36      9.71 o 
   8   3   1       21.51       39.32      5.36 o 
   9   3   1        0.72       -4.34      5.94 o 
 -10   4   1        0.62        0.00      5.30 o 
  -9   4   1       40.12       38.63      7.02 o 
  -8   4   1      238.66      248.31     11.44 o 
  -7   4   1      650.50      671.47     16.85 o 
  -6   4   1        0.82        6.69      3.05 o 
  -5   4   1       12.57       16.28      3.21 o 
  -4   4   1     1625.54     1778.98     20.07 o 
  -3   4   1       17.13       21.49      2.36 o 
  -2   4   1     2078.69     2073.40     16.81 o 
  -1   4   1    19991.65    21989.89    249.82 o 
   0   4   1      369.71      344.27      4.19 o 
   1   4   1     4345.37     4107.56     97.21 o 
   2   4   1     1764.13     1705.70     16.49 o 
   3   4   1     1930.80     1970.53     20.14 o 
   4   4   1        4.96        7.44      2.30 o 
   5   4   1        0.16       -1.12      3.05 o 
   6   4   1       40.61       39.92      5.30 o 
   7   4   1        4.32        3.21      4.34 o 
   8   4   1        8.20       15.16      4.39 o 
   9   4   1       11.22       11.57      5.68 o 
 -10   5   1       16.04       18.85      5.84 o 
  -9   5   1       13.39       23.46      5.68 o 
  -8   5   1        4.45        6.59      4.23 o 
  -7   5   1       80.69       84.22      7.08 o 
  -6   5   1      112.61      121.50      7.13 o 
  -5   5   1        1.22        4.93      2.30 o 
  -4   5   1      172.00      177.27      6.66 o 
  -3   5   1       12.02       11.73      1.98 o 
  -2   5   1       46.72       57.17      3.22 o 
  -1   5   1     2462.58     2290.19     17.50 o 
   0   5   1    18120.41    19311.10    437.11 o 
   1   5   1     2006.69     1870.05     16.39 o 
   2   5   1      114.85      112.04      4.57 o 
   3   5   1       75.46       70.11      4.40 o 
   4   5   1        0.21       -2.25      2.25 o 
   5   5   1      518.05      525.20     13.49 o 
   6   5   1       39.47       40.99      5.25 o 
   7   5   1       21.99       26.84      5.73 o 
   8   5   1        4.84        2.41      4.23 o 
   9   5   1        0.02       -4.50      4.87 o 
  -9   6   1       60.40       67.09      7.93 o 
  -8   6   1       20.23       17.03      5.62 o 
  -7   6   1       35.60       46.40      5.79 o 
  -6   6   1       15.77       18.86      3.32 o 
  -5   6   1      107.29      109.01      6.17 o 
  -4   6   1      169.02      187.65      7.04 o 
  -3   6   1        0.21       -0.96      1.98 o 
  -2   6   1      216.54      207.86      5.98 o 
  -1   6   1      138.92      135.60      4.57 o 
   0   6   1      771.78      640.71     10.57 o 
   1   6   1      153.78      146.86      4.95 o 
   2   6   1     1235.77     1239.13     15.47 o 
   3   6   1       30.00       26.74      3.00 o 
   4   6   1       43.24       51.13      4.77 o 
   5   6   1      785.90      768.30     16.36 o 
   6   6   1      489.28      497.38     14.60 o 
   7   6   1       74.60       69.09      7.34 o 
   8   6   1       10.36       11.84      5.41 o 
   9   6   1       28.11       25.61      7.02 o 
  -9   7   1        2.05       -1.07      5.62 o 
  -8   7   1        6.45       -1.82      5.68 o 
  -7   7   1       28.98       26.14      5.41 o 
  -6   7   1       13.53        6.43      3.54 o 
  -5   7   1        0.09        1.12      2.09 o 
  -4   7   1      465.33      503.21     11.72 o 
  -3   7   1      315.60      302.61      8.52 o 
  -2   7   1     1059.14     1026.99     14.15 o 
  -1   7   1     1896.69     1902.84     18.32 o 
   0   7   1       57.28       49.93      3.33 o 
   1   7   1       29.97       22.62      2.30 o 
   2   7   1      330.35      334.56      8.52 o 
   3   7   1      149.33      148.97      6.34 o 
   4   7   1     1487.05     1555.07     22.20 o 
   5   7   1       79.82       83.59      6.76 o 
   6   7   1       31.09       35.15      4.98 o 
   7   7   1       73.07       65.02      7.45 o 
   8   7   1        1.08        5.57      4.07 o 
   9   7   1        4.08        4.66      4.55 o 
  -9   8   1       12.70        8.20      6.21 o 
  -8   8   1       30.54       39.86      6.38 o 
  -7   8   1       11.55       15.59      4.77 o 
  -6   8   1        0.88        3.53      2.95 o 
  -5   8   1       20.90       24.86      3.54 o 
  -4   8   1      115.72      119.49      6.39 o 
  -3   8   1        1.84        2.25      2.57 o 
  -2   8   1     1188.00     1105.05     15.74 o 
  -1   8   1     1145.38     1056.56     14.60 o 
   0   8   1     1708.12     1676.39     26.51 o 
   1   8   1      707.62      690.46     12.12 o 
   2   8   1      105.86      119.30      5.53 o 
   3   8   1        2.45        3.70      2.20 o 
   4   8   1      101.06      115.91      6.65 o 
   5   8   1        4.84       -1.98      3.37 o 
   6   8   1        2.26        8.14      3.48 o 
   7   8   1        2.92        3.16      4.28 o 
   8   8   1        6.99        1.02      5.30 o 
  -9   9   1       46.63       62.85      7.98 o 
  -8   9   1      115.02      126.54      9.60 o 
  -7   9   1        3.50        8.52      3.96 o 
  -6   9   1      124.26      151.85      8.85 o 
  -5   9   1       60.33       60.62      5.63 o 
  -4   9   1      118.69      122.87      6.65 o 
  -3   9   1     1125.53     1093.97     17.47 o 
  -2   9   1      562.85      580.13     12.07 o 
  -1   9   1      761.92      710.39     12.88 o 
   0   9   1      719.41      732.72      9.22 o 
   1   9   1        0.01       -0.21      1.66 o 
   2   9   1      812.59      824.90     14.89 o 
   3   9   1       10.48       14.89      2.73 o 
   4   9   1       75.54       80.15      5.74 o 
   5   9   1      261.83      259.98     10.59 o 
   6   9   1       14.54       14.57      4.34 o 
   7   9   1       53.82       64.79      6.97 o 
   8   9   1       33.70       36.86      6.05 o 
  -9  10   1       38.46       50.90      8.36 o 
  -8  10   1        8.03       10.66      4.39 o 
  -7  10   1      235.57      263.64     13.05 o 
  -6  10   1       76.32       83.57      6.43 o 
  -5  10   1       50.66       57.83      5.36 o 
  -4  10   1       35.76       35.90      4.39 o 
  -3  10   1      143.68      133.28      6.66 o 
  -2  10   1     1461.63     1500.41     20.59 o 
  -1  10   1      316.33      310.52      9.26 o 
   0  10   1      604.18      580.61      8.67 o 
   1  10   1      347.21      310.75      9.21 o 
   2  10   1      466.31      507.02     12.20 o 
   3  10   1        0.04       -0.59      2.52 o 
   4  10   1       79.11       78.87      6.06 o 
   5  10   1        0.87        5.19      3.53 o 
   6  10   1       44.89       43.19      6.11 o 
   7  10   1        7.99       -3.86      4.98 o 
   8  10   1        4.47        0.00      5.25 o 
  -8  11   1        0.20       10.55      4.18 o 
  -7  11   1      140.73      128.67      9.92 o 
  -6  11   1        1.58        4.07      3.11 o 
  -5  11   1       11.87        5.41      4.55 o 
  -4  11   1       61.56       59.44      5.52 o 
  -3  11   1        5.42        9.86      2.79 o 
  -2  11   1      171.46      172.06      7.73 o 
  -1  11   1      253.71      262.46      8.87 o 
   0  11   1       11.02       11.68      3.67 o 
   1  11   1       72.50       76.62      5.09 o 
   2  11   1      201.36      192.00      8.33 o 
   3  11   1        1.28       -1.23      2.78 o 
   4  11   1       51.60       55.68      5.84 o 
   5  11   1       21.30       21.11      4.77 o 
   6  11   1       55.04       60.29      6.75 o 
   7  11   1        8.79       14.09      4.39 o 
   8  11   1       13.59       25.12      5.46 o 
  -8  12   1        7.91        7.66      5.41 o 
  -7  12   1        6.84       10.18      4.98 o 
  -6  12   1       25.41       33.59      4.82 o 
  -5  12   1       38.35       45.65      4.98 o 
  -4  12   1       48.94       43.41      5.04 o 
  -3  12   1      331.10      324.34     11.30 o 
  -2  12   1      241.84      240.58      9.41 o 
  -1  12   1      261.83      258.26      9.73 o 
   0  12   1        0.17       -1.50      1.56 o 
   1  12   1        4.89        6.86      1.98 o 
   2  12   1      280.92      304.83     10.54 o 
   3  12   1      241.02      232.06     10.10 o 
   4  12   1      241.97      243.88     10.74 o 
   5  12   1       65.50       64.80      6.81 o 
   6  12   1       46.82       43.67      6.70 o 
   7  12   1        3.33        0.00      4.28 o 
   8  12   1        1.93        3.53      5.03 o 
  -8  13   1        9.34        0.00      5.95 o 
  -7  13   1       24.55       17.78      6.11 o 
  -6  13   1       29.49       28.61      5.73 o 
  -5  13   1       15.96       17.14      4.66 o 
  -4  13   1        2.18        3.32      3.21 o 
  -3  13   1       33.31       30.54      4.50 o 
  -2  13   1       13.63       12.43      4.02 o 
  -1  13   1        0.37       -0.32      2.68 o 
   0  13   1       40.46       43.67      3.24 o 
   1  13   1        6.91        7.82      3.11 o 
   2  13   1       11.23       11.25      3.86 o 
   3  13   1       12.02       17.52      4.23 o 
   4  13   1      193.84      194.11     10.20 o 
   5  13   1       72.99       73.38      6.75 o 
   6  13   1        0.71        3.91      4.02 o 
   7  13   1       13.86       18.05      5.62 o 
  -7  14   1        3.35        1.07      5.73 o 
  -6  14   1        0.69        6.21      4.12 o 
  -5  14   1       81.89       85.45      8.31 o 
  -4  14   1      112.88      112.89      7.51 o 
  -3  14   1       25.37       35.52      4.77 o 
  -2  14   1      927.56      916.41     19.78 o 
  -1  14   1       24.24       26.79      4.82 o 
   0  14   1      400.35      392.80     11.79 o 
   1  14   1       32.65       50.42      4.77 o 
   2  14   1        0.00        5.36      3.00 o 
   3  14   1      171.59      200.82     10.30 o 
   4  14   1       27.48       41.89      5.95 o 
   5  14   1      101.17      100.74      9.17 o 
   6  14   1       15.40        8.73      5.46 o 
   7  14   1        6.67       -1.71      6.05 o 
  -7  15   1        5.62       15.10      4.87 o 
  -6  15   1       33.18       31.39      6.70 o 
  -5  15   1        9.96       10.12      4.77 o 
  -4  15   1       27.06       31.34      5.04 o 
  -3  15   1       21.24       20.89      4.82 o 
  -2  15   1      304.93      336.79     13.65 o 
  -1  15   1       58.34       54.93      6.00 o 
   0  15   1       76.02       68.46      9.97 o 
   1  15   1       45.67       50.64      6.00 o 
   2  15   1        3.63        5.41      3.59 o 
   3  15   1        9.51       12.75      3.64 o 
   4  15   1       15.57       15.16      6.05 o 
   5  15   1       61.32       72.40      7.93 o 
   6  15   1       14.59       15.64      5.89 o 
  -7  16   1        0.54        0.59      4.34 o 
  -6  16   1        0.00       -1.61      4.61 o 
  -5  16   1        3.58        9.32      4.34 o 
  -4  16   1       44.39       52.51      6.00 o 
  -3  16   1        0.00        5.52      3.48 o 
  -2  16   1      177.76      184.45     10.68 o 
  -1  16   1      353.99      351.52     13.12 o 
   0  16   1       66.90       79.83      4.81 o 
   1  16   1       56.27       52.79      6.65 o 
   2  16   1       50.06       59.53      6.70 o 
   3  16   1        0.73       -3.11      3.86 o 
   4  16   1       18.84       14.73      6.37 o 
   5  16   1      189.02      231.15     13.41 o 
   6  16   1       17.03       20.46      6.53 o 
  -6  17   1       10.85       15.26      5.09 o 
  -5  17   1       44.51       55.67      7.82 o 
  -4  17   1        0.44       -0.96      4.07 o 
  -3  17   1        9.60        9.11      5.03 o 
  -2  17   1       21.74       16.12      5.89 o 
  -1  17   1       28.94       31.93      5.73 o 
   0  17   1        0.46       -0.43      2.88 o 
   1  17   1        2.94       -0.86      3.91 o 
   2  17   1        2.12       -3.59      4.34 o 
   3  17   1       18.51       19.82      5.30 o 
   4  17   1       41.21       47.04      6.97 o 
   5  17   1      177.37      225.43     13.25 o 
  -5  18   1        6.91        4.39      6.11 o 
  -4  18   1        2.84        4.12      4.45 o 
  -3  18   1       23.67       30.75      5.68 o 
  -2  18   1      136.73      132.85      9.22 o 
  -1  18   1        3.54       10.55      3.53 o 
   0  18   1        1.60       -2.88      2.88 o 
   1  18   1        1.27       -0.91      4.50 o 
   2  18   1        0.60        0.96      4.77 o 
   3  18   1       31.73       36.38      6.05 o 
   4  18   1        6.55        9.16      5.09 o 
   5  18   1       10.97        5.78      6.91 o 
  -5  19   1        6.83       12.32      5.84 o 
  -4  19   1        7.02        4.93      5.30 o 
  -3  19   1        2.06        0.54      4.82 o 
  -2  19   1       23.83       22.66      6.21 o 
  -1  19   1       13.13       19.23      6.32 o 
   0  19   1        2.98        0.67      3.51 o 
   1  19   1      106.52       -5.04      5.04 o 
   2  19   1       37.86       55.08      7.23 o 
   3  19   1        6.39        3.21      4.55 o 
   4  19   1       27.80       34.87      6.27 o 
  -4  20   1        1.93        7.02      4.77 o 
  -3  20   1        1.64        0.00      4.55 o 
  -2  20   1        7.73        3.80      5.30 o 
  -1  20   1        0.08        4.23      3.53 o 
   0  20   1        0.31       -3.33      3.33 o 
   1  20   1       19.13       28.87      5.84 o 
   2  20   1        1.34        4.39      5.46 o 
   3  20   1        1.22       -1.18      5.73 o 
  -2  21   1        0.33        5.19      4.55 o 
  -1  21   1        2.04        0.59      5.89 o 
   0  21   1        0.00       -7.54      8.49 o 
   1  21   1       18.70        4.55      4.93 o 
   2  21   1       11.38       10.55      6.27 o 
 -10   0   2       16.09        9.91      6.05 o 
  -8   0   2      774.98      781.59     19.35 o 
  -6   0   2       10.64        7.93      2.89 o 
  -4   0   2     1797.34     1998.51     19.98 o 
  -2   0   2     4817.78     5000.47     25.05 o 
   0   0   2     4400.35     3934.48     60.88 o 
   2   0   2        0.62        0.32      1.45 o 
   4   0   2       43.55       39.50      4.02 o 
   6   0   2       66.13       67.54      6.38 o 
   8   0   2        0.02        9.91      4.07 o 
 -10   1   2        9.72       16.01      6.48 o 
  -9   1   2        3.55       -0.96      4.87 o 
  -8   1   2       48.78       53.53      6.64 o 
  -7   1   2       85.10        9.92      3.75 o 
  -6   1   2      105.16      104.55      6.22 o 
  -5   1   2       29.90       35.85      3.70 o 
  -3   1   2      309.14      327.61      7.18 o 
  -2   1   2     2582.10     2705.88     17.96 o 
  -1   1   2       56.66       49.02      2.25 o 
   0   1   2     5433.82     4663.13     78.97 o 
   1   1   2        2.66        4.34      1.23 o 
   2   1   2        9.52       10.39      1.87 o 
   3   1   2      875.45     1004.84     14.78 o 
   4   1   2       22.60       24.00      3.48 o 
   5   1   2        2.76        0.91      3.37 o 
   6   1   2        0.08       -0.70      3.11 o 
   7   1   2        2.16       -3.37      4.34 o 
   8   1   2        2.38       -1.02      4.66 o 
   9   1   2        1.10        4.61      4.50 o 
 -10   2   2        3.83        6.69      4.71 o 
  -9   2   2       36.14       32.52      6.64 o 
  -8   2   2       43.46       45.33      6.11 o 
  -7   2   2      193.20      212.40      9.56 o 
  -6   2   2      100.36      119.23      6.76 o 
  -5   2   2      185.51      233.68      7.79 o 
  -4   2   2     1154.12     1238.36     15.97 o 
  -3   2   2     2670.46     2859.17     21.31 o 
  -2   2   2      864.70      838.43     10.20 o 
  -1   2   2     2308.94     2329.82     15.92 o 
   0   2   2      452.32      415.31      4.72 o 
   1   2   2      103.60       94.68      3.65 o 
   2   2   2     1186.27     1139.27     14.12 o 
   3   2   2      620.36      639.29     11.93 o 
   4   2   2        7.91       10.93      2.52 o 
   5   2   2       20.81       17.20      3.43 o 
   6   2   2      247.32      250.89     10.64 o 
   7   2   2        6.44        8.94      3.86 o 
   8   2   2        0.02       -2.52      4.93 o 
   9   2   2       40.72       53.74      8.20 o 
 -10   3   2        2.98        0.54      5.14 o 
  -9   3   2       50.60       69.07      7.07 o 
  -8   3   2       29.11       28.93      5.52 o 
  -7   3   2        0.88       -0.32      3.05 o 
  -6   3   2        2.58       -1.45      2.68 o 
  -5   3   2       64.38       70.34      4.77 o 
  -4   3   2      353.45      369.03      9.01 o 
  -3   3   2        8.38       11.36      2.04 o 
  -2   3   2      233.11      216.06      5.45 o 
  -1   3   2      421.53      378.87      6.63 o 
   0   3   2     2584.34     2453.75     12.33 o 
   1   3   2     1353.52     1260.55     13.48 o 
   2   3   2     1153.39     1192.11     14.75 o 
   3   3   2     1786.51     1869.17     20.90 o 
   4   3   2       99.57      106.59      6.17 o 
   5   3   2      105.77      119.02      6.97 o 
   6   3   2       12.95       25.23      4.45 o 
   7   3   2        4.40        9.05      4.55 o 
   8   3   2       15.70       20.14      5.04 o 
   9   3   2        0.61        2.36      5.25 o 
 -10   4   2        8.30        2.25      6.00 o 
  -9   4   2       26.09       34.77      6.43 o 
  -8   4   2      278.55      287.00     12.30 o 
  -7   4   2        3.64        1.07      3.43 o 
  -6   4   2        1.18        2.41      1.98 o 
  -5   4   2      817.84      803.77     15.09 o 
  -4   4   2     1742.82     1846.23     20.50 o 
  -3   4   2      141.86      147.51      5.37 o 
  -2   4   2     1043.35     1023.75     12.41 o 
  -1   4   2     1014.65      934.22     11.22 o 
   0   4   2      245.51      222.35      3.87 o 
   1   4   2      151.80      108.96      4.25 o 
   2   4   2       63.19       54.60      3.59 o 
   3   4   2       39.09       41.86      3.43 o 
   4   4   2        2.83        8.89      2.09 o 
   5   4   2       72.23       68.62      5.25 o 
   6   4   2       65.04       67.16      6.97 o 
   7   4   2        7.83       11.84      4.87 o 
   8   4   2       34.94       32.09      5.79 o 
   9   4   2       13.59       19.44      6.05 o 
 -10   5   2        9.79       15.53      5.36 o 
  -9   5   2       11.20        9.96      5.62 o 
  -8   5   2        0.60        0.86      3.96 o 
  -7   5   2       40.16       36.17      5.36 o 
  -6   5   2        0.13       -2.14      3.00 o 
  -5   5   2       14.07       17.89      3.59 o 
  -4   5   2     1427.74     1476.56     19.09 o 
  -3   5   2       43.22       60.74      3.91 o 
  -2   5   2      777.63      744.11     11.09 o 
  -1   5   2     1087.75     1051.58     12.58 o 
   0   5   2       56.24       60.20      2.27 o 
   1   5   2        7.68        9.53      1.77 o 
   2   5   2      250.88      245.59      7.38 o 
   3   5   2      799.62      839.89     14.78 o 
   4   5   2       43.61        1.93      2.25 o 
   5   5   2        0.94        1.61      2.62 o 
   6   5   2      192.53      178.60      9.88 o 
   7   5   2      198.20      201.16     10.73 o 
   8   5   2       11.95       -1.02      5.78 o 
 -10   6   2        2.85        5.25      4.87 o 
  -9   6   2        7.17       20.30      4.93 o 
  -8   6   2       30.67       30.70      5.46 o 
  -7   6   2      137.36      141.25      8.42 o 
  -6   6   2        5.84       -1.29      3.37 o 
  -5   6   2        3.53        3.53      2.84 o 
  -4   6   2      104.71      114.34      5.53 o 
  -3   6   2        1.01       -0.21      1.82 o 
  -2   6   2       71.46       77.04      4.18 o 
  -1   6   2      851.32      759.78     11.32 o 
   0   6   2      407.97      392.80     17.72 o 
   1   6   2     1041.62     1047.56     14.15 o 
   2   6   2       51.27       63.69      4.18 o 
   3   6   2      214.03      238.68      8.22 o 
   4   6   2       46.99       50.32      4.98 o 
   5   6   2       45.92       50.27      5.47 o 
   6   6   2        0.61        7.87      3.53 o 
   7   6   2       13.47        9.11      5.03 o 
   8   6   2        0.12       10.01      4.12 o 
  -9   7   2        8.45       -0.54      5.09 o 
  -8   7   2        5.04       -0.91      4.66 o 
  -7   7   2       20.60       16.34      4.18 o 
  -6   7   2       28.82       37.07      4.88 o 
  -5   7   2      136.27      165.72      7.41 o 
  -4   7   2       20.62       26.68      3.32 o 
  -3   7   2      866.97      913.13     14.70 o 
  -2   7   2     1422.60     1455.31     17.55 o 
  -1   7   2      327.25      336.68      8.15 o 
   0   7   2      509.78      519.36      7.99 o 
   1   7   2        0.23       -0.59      1.61 o 
   2   7   2       35.33       33.23      3.43 o 
   3   7   2      343.42      320.90      9.80 o 
   4   7   2      367.59      374.81     11.47 o 
   5   7   2      350.10      327.86     12.05 o 
   6   7   2      124.78      130.49      8.69 o 
   7   7   2        7.08        6.59      4.34 o 
   8   7   2        0.11        2.14      4.87 o 
  -9   8   2        3.02       11.73      4.66 o 
  -8   8   2       90.43       93.01      7.51 o 
  -7   8   2        3.18        3.64      3.48 o 
  -6   8   2       35.58       45.01      5.30 o 
  -5   8   2      227.37      236.05      9.30 o 
  -4   8   2       33.34       46.89      4.13 o 
  -3   8   2        0.09        0.21      2.20 o 
  -2   8   2       11.92        8.73      2.95 o 
  -1   8   2       98.60       70.68      4.19 o 
   0   8   2      105.66       97.73      3.47 o 
   1   8   2      140.83      116.16      5.42 o 
   2   8   2      494.86      477.87     11.34 o 
   3   8   2        1.07        4.61      2.62 o 
   4   8   2        2.28        0.32      3.16 o 
   5   8   2      159.56      147.63      8.75 o 
   6   8   2       82.44       91.88      7.67 o 
   7   8   2        2.83       -4.82      4.93 o 
   8   8   2        4.44       18.26      4.61 o 
  -9   9   2        2.96        1.66      5.30 o 
  -8   9   2       31.06       34.61      5.89 o 
  -7   9   2       85.10       87.33      6.70 o 
  -6   9   2       42.35       39.49      4.82 o 
  -5   9   2       28.62       23.63      4.02 o 
  -4   9   2      148.05      136.72      6.87 o 
  -3   9   2       34.27       33.55      3.75 o 
  -2   9   2     1186.01     1122.63     17.12 o 
  -1   9   2      416.41      395.42      9.99 o 
   0   9   2      590.54      586.81     12.94 o 
   1   9   2      158.40      175.03      6.98 o 
   2   9   2      207.04      223.23      8.54 o 
   3   9   2      847.74      838.26     16.97 o 
   4   9   2       89.80       87.88      6.49 o 
   5   9   2        7.45       11.03      4.82 o 
   6   9   2        9.97        4.34      5.52 o 
   7   9   2        6.73        8.46      4.39 o 
   8   9   2        0.22       11.94      4.28 o 
  -9  10   2       59.28       57.77      8.68 o 
  -8  10   2        1.75       -3.00      4.71 o 
  -7  10   2       49.85       38.96      5.95 o 
  -6  10   2        3.44        4.61      3.11 o 
  -5  10   2      146.26      156.79      8.26 o 
  -4  10   2      113.49      115.17      6.81 o 
  -3  10   2        2.64        6.27      2.30 o 
  -2  10   2        4.10        2.25      2.41 o 
  -1  10   2       72.87       65.26      4.72 o 
   0  10   2        0.36       -1.14      1.58 o 
   1  10   2       54.36       51.08      4.50 o 
   2  10   2      101.94      113.18      6.28 o 
   3  10   2      903.73      930.64     18.33 o 
   4  10   2        6.72        4.23      3.64 o 
   5  10   2      156.55      132.74      9.39 o 
   6  10   2        6.59        5.89      4.71 o 
   7  10   2        1.59       -0.54      4.18 o 
   8  10   2       14.54       30.48      6.21 o 
  -9  11   2       45.60       50.95      8.20 o 
  -8  11   2        7.97       11.41      5.78 o 
  -7  11   2        0.66       -4.39      4.39 o 
  -6  11   2        1.24        2.84      3.16 o 
  -5  11   2       17.48       15.11      3.75 o 
  -4  11   2        5.02        2.89      2.46 o 
  -3  11   2        5.77        4.71      2.57 o 
  -2  11   2      303.34      304.99      9.90 o 
  -1  11   2       10.05        7.45      2.84 o 
   0  11   2       88.56       88.41      6.76 o 
   1  11   2       68.63       72.00      5.20 o 
   2  11   2        0.62        0.91      2.89 o 
   3  11   2       73.81       84.11      5.90 o 
   4  11   2       12.21       14.84      3.91 o 
   5  11   2       51.41       51.01      6.43 o 
   6  11   2       15.92       17.52      4.93 o 
   7  11   2        5.50       -0.54      5.20 o 
  -8  12   2       38.05       45.81      6.86 o 
  -7  12   2       16.75       17.25      4.82 o 
  -6  12   2        6.68        4.28      4.12 o 
  -5  12   2       42.71       44.74      5.89 o 
  -4  12   2      155.24      174.84      8.69 o 
  -3  12   2      234.51      248.72     10.16 o 
  -2  12   2        4.19        1.18      3.32 o 
  -1  12   2      504.31      505.20     13.00 o 
   0  12   2       13.04       17.56      2.39 o 
   1  12   2       67.26       70.44      5.58 o 
   2  12   2       38.66       35.15      4.23 o 
   3  12   2       16.43       21.32      3.80 o 
   4  12   2      148.55      170.34      9.23 o 
   5  12   2      153.97      189.05     10.14 o 
   6  12   2        3.95        6.91      4.61 o 
   7  12   2        0.22        6.11      4.71 o 
  -8  13   2       38.94       43.24      7.77 o 
  -7  13   2        2.02        9.05      4.61 o 
  -6  13   2        3.33        0.43      3.86 o 
  -5  13   2        4.46        9.37      3.43 o 
  -4  13   2       25.42       58.98      5.41 o 
  -3  13   2        2.00        2.04      3.75 o 
  -2  13   2        6.24        5.89      3.32 o 
  -1  13   2       35.21       28.29      4.55 o 
   0  13   2        9.83        7.33      2.40 o 
   1  13   2      250.97      280.13     10.69 o 
   2  13   2       73.58       77.57      6.86 o 
   3  13   2        0.00       -3.75      3.75 o 
   4  13   2      149.88      176.13      9.92 o 
   5  13   2       50.49       56.10      6.81 o 
   6  13   2        1.23        2.09      4.12 o 
   7  13   2        4.44       -4.61      5.25 o 
  -8  14   2       23.33       13.50      6.37 o 
  -7  14   2       28.19       40.02      6.16 o 
  -6  14   2       24.86       -1.87      4.55 o 
  -5  14   2       51.54       54.50      6.54 o 
  -4  14   2        0.41        1.18      3.32 o 
  -3  14   2       96.49       91.74      7.08 o 
  -2  14   2      189.94      193.11      9.40 o 
  -1  14   2        4.05        6.21      3.05 o 
   0  14   2        0.00        1.21      2.08 o 
   1  14   2        1.23       10.02      3.11 o 
   2  14   2      223.68      261.48     10.96 o 
   3  14   2       22.50       25.98      4.71 o 
   4  14   2        1.68        0.43      3.96 o 
   5  14   2        7.89       17.57      4.77 o 
   6  14   2       10.10        5.95      5.62 o 
  -7  15   2       12.18       22.66      4.45 o 
  -6  15   2       21.42       31.12      5.41 o 
  -5  15   2       11.68       11.03      4.66 o 
  -4  15   2       26.65       29.73      5.36 o 
  -3  15   2       81.70       79.87      7.56 o 
  -2  15   2      390.88      426.39     14.53 o 
  -1  15   2      146.73      176.09      9.12 o 
   0  15   2       10.82       13.52      2.78 o 
   1  15   2        7.41        2.30      3.43 o 
   2  15   2       37.63       44.63      6.16 o 
   3  15   2        5.28        5.62      4.55 o 
   4  15   2       99.77      117.25      9.60 o 
   5  15   2        1.14        7.23      4.45 o 
   6  15   2       16.65       23.89      6.53 o 
  -7  16   2        7.64        8.14      4.98 o 
  -6  16   2        0.13        2.62      4.07 o 
  -5  16   2        4.68       11.25      4.93 o 
  -4  16   2        1.12       -4.07      4.07 o 
  -3  16   2       17.95       16.28      4.87 o 
  -2  16   2       23.90       36.27      6.05 o 
  -1  16   2       68.17       67.96      6.59 o 
   0  16   2       48.01       54.01      4.37 o 
   1  16   2       34.37       30.81      4.82 o 
   2  16   2        0.40        3.48      3.43 o 
   3  16   2        7.16       13.44      4.77 o 
   4  16   2       21.53       24.96      5.52 o 
   5  16   2        4.00       12.53      5.30 o 
  -6  17   2        3.69       10.12      4.77 o 
  -5  17   2        0.20        7.28      3.21 o 
  -4  17   2        0.05        5.84      3.59 o 
  -3  17   2       95.35      108.62      8.63 o 
  -2  17   2      115.85      134.01      9.12 o 
  -1  17   2       27.55       40.93      5.63 o 
   0  17   2        2.05        4.20      2.74 o 
   1  17   2        3.30        1.34      3.21 o 
   2  17   2       19.57       18.16      6.43 o 
   3  17   2       17.71       21.69      4.87 o 
   4  17   2       22.43       34.98      6.48 o 
   5  17   2        0.95       -2.89      5.09 o 
  -6  18   2       17.07       10.66      6.64 o 
  -5  18   2        1.83        4.39      4.34 o 
  -4  18   2        0.01        0.54      4.39 o 
  -3  18   2      178.63      212.10     11.70 o 
  -2  18   2       58.29       60.50      7.77 o 
  -1  18   2       34.28       38.41      6.16 o 
   0  18   2        4.43        0.71      3.06 o 
   1  18   2       12.06       -2.89      4.39 o 
   2  18   2       78.18       96.32      8.90 o 
   3  18   2        7.60       11.03      4.93 o 
   4  18   2        1.41        2.25      5.46 o 
  -5  19   2       13.12       11.09      5.41 o 
  -4  19   2        0.06        2.78      4.66 o 
  -3  19   2        4.33        8.94      5.46 o 
  -2  19   2       50.25       61.78      7.07 o 
  -1  19   2       11.17       16.60      4.50 o 
   0  19   2       12.83       17.47      3.64 o 
   1  19   2       11.24        0.54      4.77 o 
   2  19   2        0.00       -2.68      5.09 o 
   3  19   2        0.90        5.03      3.48 o 
  -4  20   2        2.14        0.00      5.36 o 
  -3  20   2        8.05        6.75      5.14 o 
  -2  20   2       16.50       25.12      4.93 o 
  -1  20   2        0.96        0.54      4.39 o 
   0  20   2       57.53       71.06      5.87 o 
   1  20   2        1.37        6.59      4.45 o 
   2  20   2        5.06        5.68      5.52 o 
  -2  21   2        1.19        6.43      4.50 o 
  -1  21   2       11.17       19.01      5.20 o 
   0  21   2        0.09        1.14      2.88 o 
   1  21   2       14.12       -8.78      8.78 o 
  -9   0   3       45.14       44.74      6.59 o 
  -7   0   3       34.49       41.10      4.82 o 
  -5   0   3      263.85      301.62      9.20 o 
  -3   0   3      706.71      754.80     11.60 o 
  -1   0   3      586.29      610.24      9.21 o 
   1   0   3     1379.53     1362.76     15.45 o 
   3   0   3        6.04        3.05      2.41 o 
   5   0   3      144.76      157.97      8.16 o 
   7   0   3       88.98       56.66      7.24 o 
 -10   1   3       15.83       16.93      6.70 o 
  -9   1   3       68.91       49.58      7.18 o 
  -8   1   3        5.60        8.89      3.91 o 
  -7   1   3       39.70       37.13      4.72 o 
  -6   1   3       80.43       90.56      6.01 o 
  -5   1   3        0.23        0.75      1.93 o 
  -4   1   3     1374.09     1574.55     18.55 o 
  -3   1   3      592.58      609.52     10.48 o 
  -2   1   3     1131.62     1143.85     13.26 o 
  -1   1   3      578.91      620.71      9.37 o 
   0   1   3     1429.88     1414.69     28.57 o 
   1   1   3      415.03      409.19      8.49 o 
   2   1   3      141.42      154.32      5.91 o 
   3   1   3      110.16      139.03      6.44 o 
   4   1   3       79.84       98.13      5.84 o 
   5   1   3        7.78        4.71      3.54 o 
   6   1   3      121.35      104.05      8.21 o 
   7   1   3       89.48       85.18      8.42 o 
   8   1   3       10.01        4.87      5.52 o 
 -10   2   3        8.48       10.44      6.05 o 
  -9   2   3       46.07       50.80      6.97 o 
  -8   2   3      108.29      104.35      8.10 o 
  -7   2   3       31.78       31.88      4.66 o 
  -6   2   3      107.99      108.57      6.38 o 
  -5   2   3       23.39       27.59      3.32 o 
  -4   2   3      238.62      227.09      7.37 o 
  -3   2   3        0.03       -1.77      1.77 o 
  -2   2   3        1.96        1.34      1.34 o 
  -1   2   3       12.63       11.41      1.77 o 
   0   2   3        0.91        1.22      1.15 o 
   1   2   3      420.76      380.14      8.33 o 
   2   2   3      801.81      865.03     13.83 o 
   3   2   3      352.55      316.04      9.43 o 
   4   2   3       46.39       44.59      4.77 o 
   5   2   3        2.11        2.04      3.11 o 
   6   2   3       15.34       26.09      4.61 o 
   7   2   3       25.20       25.71      5.73 o 
   8   2   3        2.91        8.14      4.71 o 
 -10   3   3        1.68        0.54      4.93 o 
  -9   3   3       20.76       34.98      6.00 o 
  -8   3   3       17.19       22.23      4.29 o 
  -7   3   3        9.95        9.86      3.70 o 
  -6   3   3      172.33      166.17      7.62 o 
  -5   3   3      118.26      135.28      6.49 o 
  -4   3   3      165.56      212.29      7.25 o 
  -3   3   3       75.89       77.68      3.97 o 
  -2   3   3     1129.84     1153.08     14.00 o 
  -1   3   3      601.53      641.48     10.07 o 
   0   3   3       64.92       64.60      2.87 o 
   1   3   3      165.92      172.14      5.75 o 
   2   3   3      343.92      355.46      9.17 o 
   3   3   3        5.64        8.62      2.14 o 
   4   3   3       56.59       45.40      4.45 o 
   5   3   3        0.17       -3.05      3.05 o 
   6   3   3        6.67        8.94      3.70 o 
   7   3   3       39.22       34.99      6.16 o 
   8   3   3        1.67       -1.07      5.62 o 
 -10   4   3       20.24       20.14      5.84 o 
  -9   4   3      163.61      160.51     11.05 o 
  -8   4   3       11.26       20.94      4.28 o 
  -7   4   3      106.70       93.69      6.81 o 
  -6   4   3       73.60       81.81      5.74 o 
  -5   4   3      108.00      114.76      6.44 o 
  -4   4   3       12.02       12.43      2.52 o 
  -3   4   3       32.79       36.60      3.11 o 
  -2   4   3     2475.83     2497.87     21.09 o 
  -1   4   3      932.30      888.45     12.33 o 
   0   4   3       38.95       43.10      4.32 o 
   1   4   3       29.23       28.19      2.57 o 
   2   4   3       35.97       -0.64      1.98 o 
   3   4   3        4.43        2.79      2.25 o 
   4   4   3        0.84        3.00      2.52 o 
   5   4   3       10.77        5.68      3.86 o 
   6   4   3      107.96      101.99      8.31 o 
   7   4   3        0.24       -4.55      4.55 o 
   8   4   3       14.89       22.12      5.84 o 
 -10   5   3        5.28        7.39      5.03 o 
  -9   5   3       49.18       38.53      6.86 o 
  -8   5   3       90.48      102.61      7.77 o 
  -7   5   3       56.58       66.51      5.63 o 
  -6   5   3        0.50        0.96      2.52 o 
  -5   5   3        0.96       -2.46      2.46 o 
  -4   5   3      348.42      361.68      9.81 o 
  -3   5   3      256.45      242.65      7.54 o 
  -2   5   3       37.95       33.23      3.11 o 
  -1   5   3     3022.40     2884.55     23.30 o 
   0   5   3      123.52      124.14      3.59 o 
   1   5   3      170.54      146.46      5.97 o 
   2   5   3        6.86        4.50      1.77 o 
   3   5   3      244.67      245.29      8.55 o 
   4   5   3       36.40       39.97      4.93 o 
   5   5   3       14.46       11.25      4.18 o 
   6   5   3        2.22        3.37      3.91 o 
   7   5   3        0.15       -2.95      4.28 o 
   8   5   3        0.48        3.91      4.77 o 
 -10   6   3        0.09        9.27      4.82 o 
  -9   6   3        5.49        7.55      5.57 o 
  -8   6   3        9.07       19.23      4.61 o 
  -7   6   3        2.53        7.55      3.27 o 
  -6   6   3       91.70      107.57      6.54 o 
  -5   6   3       42.33       34.78      4.29 o 
  -4   6   3      706.61      683.79     13.66 o 
  -3   6   3      203.69      219.53      7.37 o 
  -2   6   3      513.57      513.01     10.56 o 
  -1   6   3       54.78       53.99      3.91 o 
   0   6   3      165.03      181.22      5.24 o 
   1   6   3      304.35      318.77      8.67 o 
   2   6   3       20.94       18.64      2.89 o 
   3   6   3       22.93       18.80      3.70 o 
   4   6   3        0.88        4.82      2.30 o 
   5   6   3      108.26      126.88      8.26 o 
   6   6   3      167.32      168.59     10.14 o 
   7   6   3        7.42       10.93      5.41 o 
   8   6   3       24.51       25.12      6.32 o 
 -10   7   3        7.59       10.02      5.36 o 
  -9   7   3        5.68       10.82      5.73 o 
  -8   7   3        0.62        3.59      3.53 o 
  -7   7   3       58.11       55.90      5.63 o 
  -6   7   3       10.89       10.50      3.80 o 
  -5   7   3        9.45        9.11      3.21 o 
  -4   7   3       14.37       12.59      3.05 o 
  -3   7   3      735.94      710.16     13.57 o 
  -2   7   3      566.99      556.30     11.48 o 
  -1   7   3      377.83      395.10      9.71 o 
   0   7   3       12.11       12.34      1.74 o 
   1   7   3        2.76       -2.25      2.25 o 
   2   7   3      129.46      141.26      6.76 o 
   3   7   3       56.30       55.26      4.98 o 
   4   7   3        8.08        5.36      3.27 o 
   5   7   3       99.13       84.51      7.61 o 
   6   7   3       44.28       48.81      6.64 o 
   7   7   3        0.03        4.61      3.64 o 
   8   7   3        3.58       -5.84      5.84 o 
  -9   8   3        5.88        2.14      4.82 o 
  -8   8   3       40.25       53.36      5.68 o 
  -7   8   3        4.60       -1.61      3.91 o 
  -6   8   3        2.77        8.84      2.89 o 
  -5   8   3      209.79      195.25      8.76 o 
  -4   8   3       54.28       47.71      4.23 o 
  -3   8   3      379.73      350.53     10.19 o 
  -2   8   3      276.22      282.25      8.61 o 
  -1   8   3      622.03      628.83     12.57 o 
   0   8   3      353.92      335.98      6.59 o 
   1   8   3      562.21      584.95     12.92 o 
   2   8   3        2.31        2.20      2.36 o 
   3   8   3      166.57      163.09      8.27 o 
   4   8   3      103.78      106.02      7.19 o 
   5   8   3       10.46       14.78      4.28 o 
   6   8   3        0.54        1.39      4.12 o 
   7   8   3        8.17        9.43      4.98 o 
  -9   9   3        1.19        3.27      4.23 o 
  -8   9   3       10.52        6.21      4.87 o 
  -7   9   3        5.92        7.61      4.02 o 
  -6   9   3       78.11       74.94      6.65 o 
  -5   9   3      137.08      139.13      7.78 o 
  -4   9   3       21.79       19.34      3.59 o 
  -3   9   3      134.20      108.31      5.96 o 
  -2   9   3      126.81      116.52      6.66 o 
  -1   9   3       38.47       44.11      4.07 o 
   0   9   3        3.91        4.85      1.78 o 
   1   9   3       71.66       66.22      4.83 o 
   2   9   3       44.68       50.16      4.72 o 
   3   9   3      199.38      198.22      9.02 o 
   4   9   3       45.98       58.30      6.11 o 
   5   9   3      241.35      265.03     12.24 o 
   6   9   3      115.70      114.32      9.01 o 
   7   9   3        0.12        9.69      4.18 o 
  -9  10   3        0.05       -0.54      4.12 o 
  -8  10   3        2.31       11.41      3.64 o 
  -7  10   3       11.72       12.75      4.39 o 
  -6  10   3       68.69       62.71      6.11 o 
  -5  10   3       85.40       94.74      6.70 o 
  -4  10   3      220.94      212.53      8.86 o 
  -3  10   3       45.13       32.74      4.13 o 
  -2  10   3      249.00      260.93      9.46 o 
  -1  10   3       19.81       20.95      3.27 o 
   0  10   3      284.64      310.84     15.52 o 
   1  10   3       92.43      111.77      6.38 o 
   2  10   3      308.77      343.72     11.56 o 
   3  10   3       29.62       -1.02      3.11 o 
   4  10   3       59.57       60.88      6.06 o 
   5  10   3       20.06       16.07      5.62 o 
   6  10   3       94.54       87.54      8.58 o 
   7  10   3        0.09       -5.25      5.25 o 
  -9  11   3        1.76        1.77      5.03 o 
  -8  11   3        2.33        1.55      4.50 o 
  -7  11   3       20.16       18.37      5.09 o 
  -6  11   3       11.02        7.77      4.18 o 
  -5  11   3        2.67        5.52      2.95 o 
  -4  11   3       16.78       22.07      3.75 o 
  -3  11   3       39.91       39.01      4.39 o 
  -2  11   3       56.55       59.12      5.25 o 
  -1  11   3       63.23       73.60      5.04 o 
   0  11   3        2.37        1.46      2.03 o 
   1  11   3        8.32       13.55      3.37 o 
   2  11   3        6.74        3.32      3.00 o 
   3  11   3       29.42       24.75      4.93 o 
   4  11   3      155.84      158.33      9.39 o 
   5  11   3        0.01        1.34      3.91 o 
   6  11   3        0.18       -3.05      4.66 o 
   7  11   3        7.27       10.34      5.46 o 
  -8  12   3        7.08       12.37      5.09 o 
  -7  12   3       19.19       22.12      5.73 o 
  -6  12   3       86.13       97.51      8.15 o 
  -5  12   3       11.29       15.21      3.91 o 
  -4  12   3        0.02        5.73      2.84 o 
  -3  12   3        2.96        3.00      2.79 o 
  -2  12   3       82.36      108.84      6.65 o 
  -1  12   3        2.46       -1.55      3.27 o 
   0  12   3       48.89       61.11      3.90 o 
   1  12   3        9.42        7.61      3.64 o 
   2  12   3       14.16       15.27      3.70 o 
   3  12   3       75.91       65.45      6.33 o 
   4  12   3       63.11       65.81      7.24 o 
   5  12   3       18.86       21.43      5.79 o 
   6  12   3        2.40        0.00      4.50 o 
  -8  13   3        7.18        1.66      4.45 o 
  -7  13   3        0.58        0.48      4.28 o 
  -6  13   3       22.47       25.50      5.14 o 
  -5  13   3      102.25      100.75      7.61 o 
  -4  13   3      109.24      106.99      7.45 o 
  -3  13   3      153.90      171.82      8.80 o 
  -2  13   3        5.10        9.27      3.21 o 
  -1  13   3       28.68       37.88      4.29 o 
   0  13   3       39.96       51.63      3.67 o 
   1  13   3        4.54        0.00      3.48 o 
   2  13   3      241.39      257.99     11.44 o 
   3  13   3        0.11       -3.27      3.86 o 
   4  13   3       63.39       81.68      8.36 o 
   5  13   3       51.69       54.87      7.18 o 
   6  13   3        6.96        4.45      5.52 o 
  -8  14   3        5.31        4.66      4.82 o 
  -7  14   3        6.04        4.23      4.18 o 
  -6  14   3       55.86        0.96      3.59 o 
  -5  14   3       56.53       54.98      6.91 o 
  -4  14   3      253.89      273.62     11.98 o 
  -3  14   3       17.70       20.78      4.98 o 
  -2  14   3      106.37      100.07      7.35 o 
  -1  14   3       25.66       29.95      4.77 o 
   0  14   3      108.42      111.61      5.65 o 
   1  14   3       61.93       59.44      6.06 o 
   2  14   3        0.29       -2.41      3.59 o 
   3  14   3        0.98        2.20      3.70 o 
   4  14   3        0.38        1.45      3.80 o 
   5  14   3        6.62        0.54      5.62 o 
   6  14   3       15.51        5.20      4.12 o 
  -7  15   3        1.58        2.78      3.80 o 
  -6  15   3        3.18        0.00      4.82 o 
  -5  15   3        2.69        3.27      4.28 o 
  -4  15   3        9.37        8.25      4.55 o 
  -3  15   3       15.50       14.03      4.93 o 
  -2  15   3       16.14       16.34      5.36 o 
  -1  15   3       52.36       63.40      6.22 o 
   0  15   3        5.30        4.19      2.51 o 
   1  15   3        4.74        9.85      4.02 o 
   2  15   3       52.00       59.37      6.81 o 
   3  15   3       13.03       20.41      5.25 o 
   4  15   3        0.68        3.00      4.07 o 
   5  15   3        7.51        6.05      5.84 o 
  -7  16   3        2.43        1.77      5.25 o 
  -6  16   3       14.64       13.93      4.61 o 
  -5  16   3        0.82        0.00      4.02 o 
  -4  16   3        7.13        5.57      4.28 o 
  -3  16   3      109.94      116.79      9.06 o 
  -2  16   3        3.88        7.28      4.28 o 
  -1  16   3       28.90       35.57      5.57 o 
   0  16   3       10.44        7.05      2.97 o 
   1  16   3        0.16        0.00      3.43 o 
   2  16   3       32.80       37.45      5.36 o 
   3  16   3       14.14       19.23      4.61 o 
   4  16   3        0.00       -1.07      4.82 o 
   5  16   3        9.14        9.27      5.78 o 
  -6  17   3        0.04        3.37      4.18 o 
  -5  17   3        0.94       -1.07      5.09 o 
  -4  17   3        0.80        1.50      3.91 o 
  -3  17   3       22.33       24.59      5.25 o 
  -2  17   3       35.43       35.84      6.75 o 
  -1  17   3       23.06       13.66      5.68 o 
   0  17   3        0.68        1.42      4.61 o 
   1  17   3       12.46       20.73      5.36 o 
   2  17   3        0.96        0.96      4.23 o 
   3  17   3        6.79       11.52      4.55 o 
   4  17   3        7.13        6.16      5.14 o 
  -5  18   3        6.86       12.27      5.25 o 
  -4  18   3        0.14       -4.71      4.71 o 
  -3  18   3        0.00        0.48      3.75 o 
  -2  18   3        0.06        5.41      3.59 o 
  -1  18   3        9.53       13.12      4.23 o 
   0  18   3       19.42       30.65      4.00 o 
   2  18   3        7.00        9.48      4.82 o 
   3  18   3        9.42       18.32      4.98 o 
   4  18   3        4.87        2.95      5.20 o 
  -5  19   3        1.70        1.77      4.93 o 
  -4  19   3       11.86       16.28      5.14 o 
  -3  19   3        5.24        0.00      5.14 o 
  -2  19   3       14.35       12.11      4.77 o 
  -1  19   3        8.55        8.84      4.39 o 
   0  19   3       26.73       43.01      8.12 o 
   1  19   3       11.45        1.07      4.23 o 
   2  19   3        1.31        1.66      4.66 o 
   3  19   3        0.16        7.07      4.07 o 
  -3  20   3       12.85       14.94      5.14 o 
  -2  20   3       16.05       19.66      5.95 o 
  -1  20   3        3.93       -4.45      4.45 o 
   0  20   3       10.15       11.24      4.20 o 
   1  20   3        5.79       -2.89      5.30 o 
  -1  21   3        0.11        8.30      3.64 o 
 -10   0   4       14.94       14.25      6.48 o 
  -8   0   4      238.32      225.13     11.01 o 
  -6   0   4      579.61      610.73     14.53 o 
  -4   0   4        5.89        2.68      2.04 o 
  -2   0   4        0.33        4.50      1.50 o 
   0   0   4     1721.38     1862.32     13.94 o 
   2   0   4      124.98      129.13      6.06 o 
   4   0   4      227.99      227.30      9.51 o 
   6   0   4      182.94      139.52      9.93 o 
   8   0   4        7.35       12.37      5.68 o 
 -10   1   4        3.67       -4.39      5.30 o 
  -9   1   4        6.28        7.18      4.12 o 
  -8   1   4       93.34      109.32      8.04 o 
  -7   1   4       21.07       29.78      4.45 o 
  -6   1   4       42.44       54.18      5.25 o 
  -5   1   4      115.73      155.07      7.03 o 
  -4   1   4       71.20       81.89      4.72 o 
  -3   1   4       73.72       72.68      4.29 o 
  -2   1   4      238.50      250.73      7.27 o 
  -1   1   4        6.36       12.00      2.25 o 
   0   1   4      371.84      359.13      6.20 o 
   1   1   4       45.00       36.13      3.43 o 
   2   1   4       19.58       21.16      3.27 o 
   3   1   4       78.60       70.03      5.25 o 
   4   1   4       25.15       27.11      4.29 o 
   5   1   4        3.67        2.68      4.02 o 
   6   1   4      165.11      156.34      9.23 o 
   7   1   4        0.34        0.00      4.71 o 
   8   1   4        2.18       -0.59      5.19 o 
 -10   2   4        2.60       12.69      4.23 o 
  -9   2   4        5.76        4.34      4.77 o 
  -8   2   4       41.47       36.11      6.22 o 
  -7   2   4       15.64       25.77      3.91 o 
  -6   2   4      206.94      213.57      8.86 o 
  -5   2   4       31.18       18.75      3.80 o 
  -4   2   4       83.16       88.29      5.15 o 
  -3   2   4       17.25       20.36      2.63 o 
  -2   2   4     1894.41     1891.76     19.78 o 
  -1   2   4     1862.26     1820.33     19.23 o 
   0   2   4      741.17      741.95      8.88 o 
   1   2   4      484.14      458.15     10.38 o 
   2   2   4     1545.09     1476.63     20.33 o 
   3   2   4       20.22       31.23      3.54 o 
   4   2   4       31.01       30.00      4.02 o 
   5   2   4      209.81      195.81      9.77 o 
   6   2   4        8.43       15.69      4.77 o 
   7   2   4        0.02       -5.03      5.03 o 
   8   2   4       11.39       -4.77      5.36 o 
 -10   3   4        4.68        0.00      5.09 o 
  -9   3   4       85.32       80.89      8.36 o 
  -8   3   4      207.79      193.53     10.25 o 
  -7   3   4       10.62        0.75      4.02 o 
  -6   3   4       26.82       28.13      4.45 o 
  -5   3   4      828.41      839.57     16.17 o 
  -4   3   4      145.21      150.83      6.55 o 
  -3   3   4      479.62      485.36     10.60 o 
  -2   3   4      869.21      882.93     13.58 o 
  -1   3   4      283.74      319.24      8.19 o 
   0   3   4       33.99       34.13      2.57 o 
   1   3   4      570.71      564.27     11.80 o 
   2   3   4      138.42      156.80      7.09 o 
   3   3   4      275.29      267.42      9.68 o 
   4   3   4        8.13        6.75      3.64 o 
   5   3   4       39.41       29.47      5.57 o 
   6   3   4        4.56       15.42      4.66 o 
   7   3   4        7.88       10.44      5.46 o 
 -10   4   4        1.18       -1.71      5.41 o 
  -9   4   4      129.88      147.80     10.30 o 
  -8   4   4        7.01        8.52      4.23 o 
  -7   4   4       11.22       10.34      3.70 o 
  -6   4   4       25.77       22.39      3.75 o 
  -5   4   4        7.45        9.16      2.41 o 
  -4   4   4      356.74      323.91      9.59 o 
  -3   4   4      449.38      448.68     10.42 o 
  -2   4   4      688.63      666.09     12.49 o 
  -1   4   4      237.87      219.20      7.16 o 
   0   4   4       23.00       24.84      3.03 o 
   1   4   4       18.43       25.98      3.05 o 
   2   4   4        4.25        9.37      2.57 o 
   3   4   4       79.45       86.27      6.27 o 
   4   4   4        1.18        7.28      2.89 o 
   5   4   4        2.41        3.21      3.32 o 
   6   4   4      111.63       90.73      8.63 o 
   7   4   4       51.96       36.97      7.39 o 
 -10   5   4        4.49        6.86      5.25 o 
  -9   5   4       15.04       14.94      5.84 o 
  -8   5   4        5.72       12.16      3.64 o 
  -7   5   4       61.37       51.45      5.36 o 
  -6   5   4       46.00       51.34      4.82 o 
  -5   5   4        3.64        2.30      2.57 o 
  -4   5   4        7.80        4.55      2.04 o 
  -3   5   4       58.60       60.05      4.24 o 
  -2   5   4      168.46      161.83      6.39 o 
  -1   5   4     3270.25     3384.55     28.27 o 
   0   5   4        3.47        7.34      1.53 o 
   1   5   4      347.73      334.87      9.75 o 
   2   5   4       93.11       86.14      5.20 o 
   3   5   4        8.21        8.03      2.52 o 
   4   5   4       66.43       66.04      5.79 o 
   5   5   4       26.40       24.48      4.77 o 
   6   5   4        0.00        2.36      4.39 o 
   7   5   4       27.57       30.05      5.79 o 
 -10   6   4       25.08       35.41      6.54 o 
  -9   6   4       63.97       63.13      7.45 o 
  -8   6   4        2.16       -0.43      4.18 o 
  -7   6   4      144.91      136.32      7.94 o 
  -6   6   4        2.62        2.04      3.11 o 
  -5   6   4      316.40      323.47     10.49 o 
  -4   6   4        1.58       -0.54      2.04 o 
  -3   6   4        1.38       -2.25      2.25 o 
  -2   6   4      385.14      406.06     10.14 o 
  -1   6   4      604.86      583.65     12.13 o 
   0   6   4       29.24       38.64      3.99 o 
   1   6   4      157.61      170.17      7.09 o 
   2   6   4        0.03        3.70      1.98 o 
   3   6   4       18.86       19.23      4.02 o 
   4   6   4        0.01        5.14      2.25 o 
   5   6   4        9.22        6.70      3.91 o 
   6   6   4        2.25        6.21      4.39 o 
   7   6   4       31.25       32.79      6.54 o 
 -10   7   4        4.65        3.53      5.41 o 
  -9   7   4        1.10        6.27      4.77 o 
  -8   7   4      152.64      131.91      8.96 o 
  -7   7   4       40.49       38.15      6.05 o 
  -6   7   4        7.98        4.61      3.70 o 
  -5   7   4       41.95       32.21      4.61 o 
  -4   7   4       63.97       54.90      4.50 o 
  -3   7   4      491.80      453.14     11.55 o 
  -2   7   4        0.65       -1.98      1.98 o 
  -1   7   4        0.95        0.48      2.25 o 
   0   7   4      163.81      149.43      5.48 o 
   1   7   4        9.33        6.16      3.00 o 
   2   7   4       30.12       30.54      4.50 o 
   3   7   4      144.37      138.98      8.10 o 
   4   7   4        6.63       11.73      3.96 o 
   5   7   4       20.09       24.53      5.95 o 
   6   7   4        4.68       -4.82      4.82 o 
   7   7   4        1.18       -5.03      5.19 o 
  -9   8   4        0.03        1.07      4.77 o 
  -8   8   4       39.36       34.40      5.68 o 
  -7   8   4       15.18        9.96      4.77 o 
  -6   8   4       31.89       33.11      4.39 o 
  -5   8   4        8.07       17.35      3.48 o 
  -4   8   4       20.56       17.79      3.32 o 
  -3   8   4      306.05      292.20      9.58 o 
  -2   8   4      468.38      416.12     11.39 o 
  -1   8   4       76.85       72.98      5.36 o 
   0   8   4       53.27       71.29      3.79 o 
   1   8   4      177.27      165.18      7.73 o 
   2   8   4      161.37      143.05      7.73 o 
   3   8   4       21.78       20.25      4.07 o 
   4   8   4        1.64        3.53      2.95 o 
   5   8   4      171.59      193.00     10.68 o 
   6   8   4        1.70        5.03      4.39 o 
   7   8   4       12.46       10.28      4.23 o 
  -9   9   4        9.94        4.39      5.78 o 
  -8   9   4       24.85       29.25      5.04 o 
  -7   9   4        4.84        9.91      3.16 o 
  -6   9   4       10.68        3.05      3.59 o 
  -5   9   4      293.52      279.78     10.86 o 
  -4   9   4       85.72       81.99      6.22 o 
  -3   9   4        3.42        4.39      2.84 o 
  -2   9   4     1046.99     1039.24     18.23 o 
  -1   9   4      588.05      599.67     14.16 o 
   0   9   4       66.97       75.13      3.75 o 
   1   9   4        1.42        3.32      2.68 o 
   2   9   4        0.60        0.64      2.73 o 
   3   9   4       63.79       59.60      6.16 o 
   4   9   4      200.63      208.39     10.74 o 
   5   9   4       15.50       16.61      5.30 o 
   6   9   4        5.69        7.82      4.34 o 
   7   9   4        0.55       -1.18      4.50 o 
  -9  10   4        1.98        2.25      5.52 o 
  -8  10   4        2.67        3.00      4.61 o 
  -7  10   4       10.31        9.00      4.34 o 
  -6  10   4        2.24       -3.21      3.64 o 
  -5  10   4      210.87      213.02     10.15 o 
  -4  10   4        0.61       -3.05      3.05 o 
  -3  10   4       32.75       32.42      4.23 o 
  -2  10   4       55.89       51.24      5.36 o 
  -1  10   4      123.77      145.24      7.51 o 
   0  10   4      325.52      321.06      9.25 o 
   1  10   4        1.56        1.93      3.05 o 
   2  10   4       14.17       -1.77      2.84 o 
   3  10   4       94.08       96.14      7.35 o 
   4  10   4        4.89        2.14      4.39 o 
   5  10   4       50.90       54.60      6.64 o 
   6  10   4        4.83       -1.07      5.20 o 
  -9  11   4        0.00       -1.77      4.87 o 
  -8  11   4        0.81        5.25      3.80 o 
  -7  11   4        1.86        1.87      3.37 o 
  -6  11   4        0.61        3.80      3.21 o 
  -5  11   4       53.76       51.55      6.22 o 
  -4  11   4        5.07       11.68      3.86 o 
  -3  11   4      200.82      194.40      9.29 o 
  -2  11   4        9.72       14.46      3.59 o 
  -1  11   4        2.67        0.32      2.73 o 
   0  11   4      255.76      276.73      7.50 o 
   1  11   4       30.10       32.31      4.77 o 
   2  11   4      105.79       97.76      7.35 o 
   3  11   4        0.48        4.45      3.80 o 
   4  11   4        3.07        2.25      3.91 o 
   5  11   4       24.46       31.87      6.16 o 
   6  11   4       27.95       39.53      6.54 o 
  -8  12   4       23.02       14.20      5.57 o 
  -7  12   4        0.03       -2.95      4.66 o 
  -6  12   4        2.04        3.53      3.48 o 
  -5  12   4        0.95        0.00      3.43 o 
  -4  12   4      143.87      128.39      8.58 o 
  -3  12   4       10.86        6.43      3.70 o 
  -2  12   4        7.72        7.55      3.21 o 
  -1  12   4       33.35       34.24      4.71 o 
   0  12   4       35.30       37.62      6.67 o 
   1  12   4        4.96        7.34      3.37 o 
   2  12   4        4.40       -3.16      3.80 o 
   3  12   4        4.29        5.57      3.48 o 
   4  12   4        0.78        2.36      4.87 o 
   5  12   4        0.55        7.82      4.34 o 
   6  12   4       13.04        8.68      5.73 o 
  -8  13   4        0.75        5.68      4.93 o 
  -7  13   4       35.60       31.88      6.11 o 
  -6  13   4        0.98       -0.48      4.39 o 
  -5  13   4       67.79       69.78      6.91 o 
  -4  13   4      102.00      111.69      7.67 o 
  -3  13   4        5.74        4.93      3.75 o 
  -2  13   4        8.78        1.12      4.02 o 
  -1  13   4       16.68       16.87      4.45 o 
   0  13   4       40.03       35.98      3.60 o 
   1  13   4        6.85       -1.98      3.21 o 
   2  13   4        6.15        7.93      3.96 o 
   3  13   4       18.40       24.32      4.82 o 
   4  13   4      146.72      174.00     10.94 o 
   5  13   4        8.28       15.21      5.25 o 
  -8  14   4        3.86        2.95      6.11 o 
  -7  14   4       51.98       54.98      7.34 o 
  -6  14   4      112.40      129.33      9.87 o 
  -5  14   4        2.12        6.37      4.07 o 
  -4  14   4       20.51       35.03      4.77 o 
  -3  14   4        0.08        0.43      3.32 o 
  -2  14   4       28.15       32.04      4.82 o 
  -1  14   4       71.57       55.53      6.43 o 
   0  14   4       51.58       65.81      4.45 o 
   1  14   4        1.61       -2.95      3.96 o 
   2  14   4        0.26       -1.77      3.32 o 
   3  14   4       15.77       12.37      4.71 o 
   4  14   4       55.82       53.80      7.82 o 
   5  14   4        4.39        3.37      5.03 o 
  -7  15   4       11.21       15.26      5.46 o 
  -6  15   4       24.63       25.98      6.27 o 
  -5  15   4        0.30       -0.96      3.86 o 
  -4  15   4       11.88        6.37      5.25 o 
  -3  15   4        5.72        9.11      3.75 o 
  -2  15   4        1.21        1.29      3.37 o 
  -1  15   4        7.97        6.75      4.34 o 
   0  15   4       73.24       80.62      4.77 o 
   1  15   4       20.29       -0.43      3.21 o 
   2  15   4        0.25        0.00      3.96 o 
   3  15   4        6.93        8.03      4.02 o 
   4  15   4       18.55       19.02      6.21 o 
   5  15   4        2.13        5.94      4.50 o 
  -7  16   4        0.51        2.36      4.28 o 
  -6  16   4        3.15        0.54      5.57 o 
  -5  16   4        5.31        3.05      4.18 o 
  -4  16   4        0.01        3.86      3.64 o 
  -3  16   4        6.60        1.39      4.61 o 
  -2  16   4        2.60        3.16      3.37 o 
  -1  16   4       14.07       17.14      3.16 o 
   0  16   4       14.16       22.65      4.82 o 
   1  16   4       41.78       43.61      6.80 o 
   2  16   4        0.22        1.02      4.28 o 
   3  16   4        9.37       14.35      4.77 o 
   4  16   4        4.84        5.14      4.55 o 
  -6  17   4       24.23       16.77      6.16 o 
  -5  17   4        8.33        5.95      5.89 o 
  -4  17   4       20.07       25.18      5.20 o 
  -3  17   4        2.57       -2.46      4.87 o 
  -2  17   4        2.08        1.93      4.07 o 
  -1  17   4        0.68        6.27      4.28 o 
   0  17   4       30.63       44.00      9.99 o 
   1  17   4       13.88       -4.02      4.55 o 
   2  17   4        0.13       -4.23      4.61 o 
   3  17   4       10.55       11.78      5.57 o 
  -5  18   4        9.01        3.43      5.09 o 
  -4  18   4        8.18       13.66      4.66 o 
  -3  18   4       53.24       61.62      7.45 o 
  -2  18   4        7.11       12.37      5.20 o 
  -1  18   4       16.33       17.46      5.57 o 
   0  18   4        5.47        5.71      3.57 o 
   1  18   4        7.68       -0.54      4.87 o 
   2  18   4        0.57       -4.45      4.45 o 
   3  18   4        9.33       22.55      5.52 o 
  -4  19   4        0.05       -1.77      4.39 o 
  -3  19   4       13.61       22.39      5.25 o 
  -2  19   4        3.45        6.59      4.45 o 
  -1  19   4        0.46        2.73      4.39 o 
   0  19   4        7.64        9.59      3.36 o 
   1  19   4        9.56        5.14      5.52 o 
   2  19   4        1.49        0.00      4.34 o 
  -2  20   4        1.92        5.25      4.39 o 
  -1  20   4        1.35        0.59      4.55 o 
   0  20   4        4.78        6.69      3.74 o 
  -9   0   5       28.97       33.27      6.70 o 
  -5   0   5      175.87      181.17      8.11 o 
  -3   0   5        2.54       11.62      2.04 o 
  -1   0   5     3866.18     4254.13     33.07 o 
   1   0   5       75.58       78.39      4.93 o 
   3   0   5      148.55      163.35      8.37 o 
   5   0   5        3.71        8.78      3.75 o 
   7   0   5       26.99       14.25      6.11 o 
 -10   1   5        0.12        0.54      4.98 o 
  -9   1   5       13.85       19.60      6.43 o 
  -8   1   5        2.31        0.00      4.18 o 
  -7   1   5      103.67       89.71      7.51 o 
  -6   1   5       30.51       31.24      4.82 o 
  -5   1   5      221.60      239.76      9.03 o 
  -4   1   5      198.38      212.29      7.95 o 
  -3   1   5      182.68      167.15      7.04 o 
  -2   1   5     1302.70     1296.05     18.20 o 
  -1   1   5       23.87       27.00      3.32 o 
   0   1   5       83.90       85.41      3.64 o 
   1   1   5       92.64       81.15      5.36 o 
   2   1   5      308.53      306.87     10.54 o 
   3   1   5       31.75       26.20      4.34 o 
   4   1   5       76.12       78.69      6.70 o 
   5   1   5       55.95       44.32      6.27 o 
   6   1   5        2.43       12.05      3.91 o 
   7   1   5       11.07        9.16      4.77 o 
 -10   2   5        2.98       -0.54      4.93 o 
  -9   2   5      134.59      116.43      9.60 o 
  -8   2   5      160.05      154.30      9.44 o 
  -7   2   5       26.75       25.72      4.39 o 
  -6   2   5      485.49      514.43     14.12 o 
  -5   2   5      129.25      134.68      7.08 o 
  -4   2   5        2.72        3.16      2.04 o 
  -3   2   5      795.06      790.65     14.71 o 
  -2   2   5     1186.60     1226.66     17.88 o 
  -1   2   5       68.91       57.05      4.40 o 
   0   2   5       22.07       18.02      2.10 o 
   1   2   5      503.80      468.28     12.25 o 
   2   2   5        0.30       -2.95      2.95 o 
   3   2   5       22.74       23.41      4.29 o 
   4   2   5        4.17        3.48      3.48 o 
   5   2   5        4.96        8.84      2.95 o 
   6   2   5        1.32       -0.48      4.45 o 
   7   2   5        0.32        3.43      4.45 o 
 -10   3   5        6.85        1.71      5.46 o 
  -9   3   5        0.35       10.93      4.50 o 
  -8   3   5        4.34        6.96      4.34 o 
  -7   3   5       10.74       13.39      3.86 o 
  -6   3   5      137.09      130.11      7.83 o 
  -5   3   5        0.25        2.68      2.95 o 
  -4   3   5        6.12        6.43      2.36 o 
  -3   3   5      223.21      210.31      8.17 o 
  -2   3   5      308.54      344.57      9.58 o 
  -1   3   5       33.25       31.24      3.32 o 
   0   3   5       15.28       11.09      1.82 o 
   1   3   5        1.92       -0.54      2.73 o 
   2   3   5       77.06       84.39      5.74 o 
   3   3   5       95.18       83.01      6.22 o 
   4   3   5        3.58        5.09      3.21 o 
   5   3   5       97.28       91.14      7.51 o 
   6   3   5        0.82        0.00      4.34 o 
   7   3   5        1.11       -2.30      5.19 o 
 -10   4   5        0.54       -0.59      5.19 o 
  -9   4   5      160.24      170.05     10.19 o 
  -8   4   5       23.46       24.37      5.25 o 
  -7   4   5       11.50        5.46      4.18 o 
  -6   4   5        1.35        2.41      2.84 o 
  -5   4   5       67.17       67.60      5.20 o 
  -4   4   5      525.79      536.37     13.07 o 
  -3   4   5       93.21       91.13      5.58 o 
  -2   4   5      615.92      659.44     13.26 o 
  -1   4   5       94.61      102.78      5.42 o 
   0   4   5       53.43       59.30      3.19 o 
   1   4   5       21.21       14.89      3.38 o 
   2   4   5       78.43       79.24      5.90 o 
   3   4   5       45.64       46.73      4.88 o 
   4   4   5       45.38       40.62      5.09 o 
   5   4   5        1.26       -4.07      4.34 o 
   6   4   5        2.19        1.55      4.66 o 
   7   4   5        5.86        8.19      5.41 o 
 -10   5   5        1.16        8.73      5.25 o 
  -9   5   5       86.46       88.66      9.22 o 
  -8   5   5      264.22      259.26     12.25 o 
  -7   5   5      125.73      107.59      8.05 o 
  -6   5   5      199.00      197.16      9.40 o 
  -5   5   5       23.81       24.86      4.07 o 
  -4   5   5        2.71        0.86      2.46 o 
  -3   5   5      264.83      256.01      8.93 o 
  -2   5   5        9.21       10.02      3.16 o 
  -1   5   5        0.39       -2.04      2.30 o 
   0   5   5      332.38      368.26     10.04 o 
   1   5   5        0.41       -1.45      2.36 o 
   2   5   5      610.42      589.06     15.01 o 
   3   5   5      111.64      130.49      7.40 o 
   4   5   5       42.25       39.87      6.32 o 
   5   5   5        9.44        9.21      4.28 o 
   6   5   5       71.91       72.30      7.82 o 
   7   5   5        3.88        1.77      4.50 o 
 -10   6   5        2.06        4.12      5.25 o 
  -9   6   5       88.03       88.34      8.79 o 
  -8   6   5        0.16       -1.39      4.28 o 
  -7   6   5       30.02       27.81      5.41 o 
  -6   6   5      199.12      212.35     10.04 o 
  -5   6   5      103.14       89.19      6.44 o 
  -4   6   5      238.35      209.81      8.81 o 
  -3   6   5       24.88       24.22      3.91 o 
  -2   6   5        6.20       14.51      2.62 o 
  -1   6   5        8.47       11.30      2.89 o 
   0   6   5       40.35       38.03      2.86 o 
   1   6   5       17.45       15.11      3.32 o 
   2   6   5       19.70       18.96      3.86 o 
   3   6   5        1.36       -3.53      3.53 o 
   4   6   5        2.99        6.27      3.48 o 
   5   6   5       50.88       55.19      6.81 o 
   6   6   5        3.86       -1.61      5.46 o 
  -9   7   5        0.80       -3.75      5.68 o 
  -8   7   5       10.38       -5.20      5.57 o 
  -7   7   5        0.04       -2.52      4.12 o 
  -6   7   5       84.83       78.70      6.81 o 
  -5   7   5       59.51       55.37      5.95 o 
  -4   7   5       30.76       28.93      4.34 o 
  -3   7   5       81.01       72.23      5.58 o 
  -2   7   5      196.67      211.21      8.59 o 
  -1   7   5      814.49      808.06     16.43 o 
   0   7   5        4.69        2.31      2.03 o 
   1   7   5      219.79      225.14      9.40 o 
   2   7   5       18.23       20.41      4.77 o 
   3   7   5        0.62        1.55      3.48 o 
   4   7   5        0.97        6.43      3.59 o 
   5   7   5       42.58       43.56      6.48 o 
   6   7   5        7.79        7.07      5.03 o 
  -9   8   5       76.16       91.00      8.84 o 
  -8   8   5       12.03       10.23      4.98 o 
  -7   8   5        1.17       -4.07      4.07 o 
  -6   8   5       39.95       43.40      5.09 o 
  -5   8   5      103.65       93.69      7.35 o 
  -4   8   5      106.45      102.33      6.28 o 
  -3   8   5       69.42       79.82      5.63 o 
  -2   8   5      160.15      159.59      7.94 o 
  -1   8   5        0.13        1.82      2.62 o 
   0   8   5      188.59      177.80     12.49 o 
   1   8   5       66.01       57.36      5.63 o 
   2   8   5       53.58       55.52      5.47 o 
   3   8   5      369.53      376.21     13.50 o 
   4   8   5      123.00      111.12      9.38 o 
   5   8   5        3.89        0.48      5.03 o 
   6   8   5        0.46       -3.91      4.71 o 
  -9   9   5        1.15       -3.37      4.55 o 
  -8   9   5        3.32        0.00      4.61 o 
  -7   9   5        3.47        8.14      3.86 o 
  -6   9   5       30.46       37.88      5.30 o 
  -5   9   5      196.32      202.72     10.25 o 
  -4   9   5       92.64      107.03      7.24 o 
  -3   9   5      322.11      318.34     11.08 o 
  -2   9   5      134.03      145.25      7.35 o 
  -1   9   5       24.67       21.27      4.18 o 
   0   9   5        1.30        0.42      2.46 o 
   1   9   5       85.76       84.02      6.27 o 
   3   9   5       92.46      104.54      8.36 o 
   4   9   5       12.30       15.16      5.57 o 
   5   9   5       22.86       -3.59      5.46 o 
   6   9   5        0.46        8.03      3.80 o 
  -9  10   5        3.15        0.00      4.50 o 
  -8  10   5        0.32        0.54      4.98 o 
  -7  10   5      112.08      115.50      8.47 o 
  -6  10   5       68.48       69.78      6.22 o 
  -5  10   5        0.42        6.64      4.02 o 
  -4  10   5      135.98      159.49      8.64 o 
  -3  10   5       23.96       25.18      4.23 o 
  -2  10   5       88.01       90.83      6.11 o 
  -1  10   5      225.63      237.11     10.05 o 
   0  10   5       42.98       44.61      3.38 o 
   1  10   5       15.31        8.46      4.02 o 
   2  10   5       50.85       64.14      6.38 o 
   3  10   5      129.17      135.16      9.49 o 
   4  10   5       89.77       88.45      7.93 o 
   5  10   5       25.15       31.87      5.95 o 
   6  10   5       25.59       23.09      5.52 o 
  -8  11   5       13.80        0.00      5.78 o 
  -7  11   5        0.12       -3.43      4.77 o 
  -6  11   5        0.37        5.36      3.27 o 
  -5  11   5      104.49      105.85      7.99 o 
  -4  11   5      172.84      182.42      9.98 o 
  -3  11   5        2.12        9.48      3.37 o 
  -2  11   5        2.49        5.73      3.11 o 
  -1  11   5       63.41       65.87      5.95 o 
   0  11   5        4.97        2.21      2.46 o 
   1  11   5       66.62       64.00      6.49 o 
   2  11   5        2.34        5.84      4.02 o 
   3  11   5      106.94      117.75      8.74 o 
   4  11   5       83.84       78.10      8.36 o 
   5  11   5        0.00        8.78      4.39 o 
  -8  12   5       23.94       24.69      5.73 o 
  -7  12   5       10.70       11.19      4.61 o 
  -6  12   5        0.03        0.00      3.96 o 
  -5  12   5       25.90       19.02      5.62 o 
  -4  12   5       67.59       61.69      6.75 o 
  -3  12   5      610.12      642.10     17.05 o 
  -2  12   5      244.64      253.16     11.33 o 
  -1  12   5       92.82       85.30      6.86 o 
   0  12   5        1.50       -1.33      2.54 o 
   1  12   5        0.99        4.93      3.00 o 
   2  12   5        0.82        2.62      3.53 o 
   3  12   5      143.06      138.11     10.51 o 
   4  12   5       16.08       16.60      5.57 o 
   5  12   5        0.80        9.69      4.39 o 
  -8  13   5       20.89       25.07      5.36 o 
  -7  13   5        1.43       -1.07      4.45 o 
  -6  13   5        0.01        5.89      3.37 o 
  -5  13   5        0.95        1.34      4.55 o 
  -4  13   5       70.20       69.57      7.66 o 
  -3  13   5      352.10      382.22     13.71 o 
  -2  13   5       41.68       50.47      5.73 o 
  -1  13   5       14.26        7.28      4.66 o 
   0  13   5       15.40       19.16      3.01 o 
   1  13   5        3.52       -3.86      3.86 o 
   2  13   5        0.00        6.48      3.80 o 
   3  13   5        0.75       -1.98      4.61 o 
   4  13   5        1.45        4.87      4.87 o 
   5  13   5        7.88       10.71      5.25 o 
  -7  14   5       16.32       20.62      6.00 o 
  -6  14   5       36.43       39.65      6.64 o 
  -5  14   5       52.12       51.44      7.23 o 
  -4  14   5      202.80      201.44     11.43 o 
  -3  14   5        7.13       11.41      4.18 o 
  -2  14   5       11.91       20.62      4.45 o 
  -1  14   5        8.46        6.05      4.50 o 
   0  14   5       75.54       85.05      5.31 o 
   1  14   5       35.87       49.13      6.43 o 
   2  14   5       44.00       -4.66      4.66 o 
   3  14   5       44.13       -1.07      4.71 o 
   4  14   5      147.62      173.44     12.01 o 
  -7  15   5       44.88       43.18      6.59 o 
  -6  15   5       47.85       67.67      7.61 o 
  -5  15   5        1.37        4.55      4.55 o 
  -4  15   5       69.15       80.98      7.77 o 
  -3  15   5        6.86        6.05      4.28 o 
  -2  15   5        2.75        3.21      4.23 o 
  -1  15   5        0.00       -1.39      3.80 o 
   0  15   5        0.77        6.06      2.84 o 
   1  15   5       16.36       18.48      5.52 o 
   2  15   5        0.23        2.04      4.50 o 
   3  15   5       21.72        1.66      5.30 o 
   4  15   5       13.63       23.09      5.73 o 
  -6  16   5       14.51       13.12      6.05 o 
  -5  16   5        1.32        5.89      4.50 o 
  -4  16   5       62.27       66.88      8.31 o 
  -3  16   5        0.14        0.48      4.23 o 
  -2  16   5       33.68       31.07      6.27 o 
  -1  16   5        3.10        1.45      4.02 o 
   0  16   5        8.99        9.20      3.38 o 
   1  16   5        8.35       13.39      4.61 o 
   2  16   5        0.33        6.48      4.61 o 
   3  16   5       20.58       19.61      7.18 o 
  -5  17   5       33.97       40.77      6.48 o 
  -4  17   5        3.25        6.48      4.18 o 
  -3  17   5       39.32       37.77      7.29 o 
  -2  17   5        0.21       -3.64      4.71 o 
  -1  17   5       32.34       36.70      7.77 o 
   0  17   5       20.78       31.20      8.20 o 
   1  17   5        1.28        9.80      3.80 o 
   2  17   5        1.57        4.02      4.87 o 
  -4  18   5        1.72       -3.43      4.66 o 
  -3  18   5       48.99       47.85      7.88 o 
  -2  18   5        0.00       -5.46      5.46 o 
  -1  18   5        0.91       -3.86      4.23 o 
   0  18   5        0.02       -2.88      5.03 o 
   1  18   5        9.67       -0.59      4.66 o 
  -3  19   5       35.29       37.77      8.14 o 
  -2  19   5        8.74       15.69      4.82 o 
  -1  19   5       29.67       40.23      6.64 o 
   0  19   5        0.70        4.34      3.56 o 
 -10   0   6        5.78        4.61      5.14 o 
  -8   0   6      341.28      397.30     14.94 o 
  -6   0   6      693.84      681.71     17.29 o 
  -4   0   6      382.28      351.66     11.20 o 
  -2   0   6        6.97       10.02      2.79 o 
   0   0   6      334.55      317.86      7.50 o 
   2   0   6     1528.98     1574.98     25.83 o 
   4   0   6        8.25        6.21      4.66 o 
   6   0   6        0.57       -3.37      4.77 o 
 -10   1   6        3.60       -5.14      5.14 o 
  -9   1   6      155.92      146.60     10.57 o 
  -8   1   6       73.37       58.58      7.50 o 
  -7   1   6        1.46        8.09      3.32 o 
  -6   1   6      127.93      116.46      7.67 o 
  -5   1   6      275.18      269.43     10.43 o 
  -4   1   6        0.07       -2.95      2.95 o 
  -3   1   6       47.38       41.37      4.77 o 
  -2   1   6      627.26      630.49     14.28 o 
  -1   1   6        5.85        5.09      2.30 o 
   0   1   6       31.37       29.02      2.78 o 
   1   1   6       42.81       39.87      4.55 o 
   2   1   6       50.97       59.49      5.73 o 
   3   1   6        1.39       -4.50      4.50 o 
   4   1   6        6.50        4.45      4.28 o 
   5   1   6        3.54       -4.87      4.87 o 
   6   1   6        2.95        3.96      4.39 o 
 -10   2   6       16.15       13.34      5.84 o 
  -9   2   6        7.58       11.84      5.62 o 
  -8   2   6        0.01       -3.75      3.75 o 
  -7   2   6       28.00       40.23      5.04 o 
  -6   2   6       18.17       25.12      4.39 o 
  -5   2   6      360.10      356.11     11.95 o 
  -4   2   6      153.67      156.57      7.62 o 
  -3   2   6      135.60      128.63      6.87 o 
  -2   2   6        8.16        6.48      2.95 o 
  -1   2   6       23.65       12.59      3.27 o 
   0   2   6        5.90        5.89      2.12 o 
   1   2   6      424.39      407.56     12.55 o 
   2   2   6       63.99       59.98      6.16 o 
   3   2   6      152.65      148.19      8.64 o 
   4   2   6       16.20       15.64      3.91 o 
   5   2   6        5.37        7.02      4.34 o 
   6   2   6        2.79        0.59      5.73 o 
 -10   3   6        3.27        2.95      4.93 o 
  -9   3   6       14.46        7.28      5.73 o 
  -8   3   6        0.52       -0.48      3.53 o 
  -7   3   6        5.05        6.16      4.23 o 
  -6   3   6       63.72       74.61      6.59 o 
  -5   3   6       18.47       17.09      3.80 o 
  -4   3   6        7.22       13.34      3.05 o 
  -3   3   6       24.59       23.20      3.70 o 
  -2   3   6        0.33        3.16      1.82 o 
  -1   3   6        2.11       -1.18      2.62 o 
   0   3   6       36.74       32.19      4.88 o 
   1   3   6       14.87       17.14      3.75 o 
   2   3   6        2.03       -0.37      4.12 o 
   3   3   6       22.67       11.68      4.71 o 
   4   3   6        1.83        3.59      4.02 o 
   5   3   6       38.63        1.02      4.55 o 
   6   3   6        5.70        4.55      5.09 o 
 -10   4   6        4.23        2.36      4.50 o 
  -9   4   6       66.10       58.90      7.56 o 
  -8   4   6        5.94        2.79      4.61 o 
  -7   4   6        1.88       -3.32      3.64 o 
  -6   4   6        2.91        2.25      3.59 o 
  -5   4   6      906.32      872.19     19.13 o 
  -4   4   6      129.87      115.62      7.08 o 
  -3   4   6      414.42      389.10     11.64 o 
  -2   4   6      100.83       99.92      6.33 o 
  -1   4   6       30.84       33.86      4.07 o 
   0   4   6       21.80       21.59      2.74 o 
   1   4   6      124.53      139.32      7.94 o 
   2   4   6     1050.11     1068.93     21.70 o 
   3   4   6        2.38        2.04      4.23 o 
   4   4   6       17.70       16.02      5.25 o 
   5   4   6        8.40        7.18      4.77 o 
   6   4   6        7.51        4.07      4.93 o 
  -9   5   6       20.05       14.41      5.62 o 
  -8   5   6       26.46       24.75      5.68 o 
  -7   5   6        0.05        3.86      3.37 o 
  -6   5   6       56.18       66.94      5.79 o 
  -5   5   6      155.09      167.43      8.75 o 
  -4   5   6      144.62      145.48      8.00 o 
  -3   5   6       62.38       59.07      5.47 o 
  -2   5   6       26.02       21.06      3.91 o 
  -1   5   6       94.92       76.69      6.01 o 
   0   5   6      225.83      210.49      9.16 o 
   1   5   6      667.11      683.76     16.80 o 
   2   5   6       79.66       85.83      7.18 o 
   3   5   6      402.64      442.37     15.50 o 
   4   5   6       28.35       22.39      5.36 o 
   5   5   6        4.35        8.36      3.96 o 
   6   5   6        9.52        8.78      4.87 o 
  -9   6   6       10.57        1.07      5.36 o 
  -8   6   6        2.67        2.41      3.75 o 
  -7   6   6       88.41       79.55      6.97 o 
  -6   6   6      114.15      110.42      7.67 o 
  -5   6   6      140.88      144.64      8.32 o 
  -4   6   6        4.80       -3.59      3.59 o 
  -3   6   6       48.11       51.23      5.36 o 
  -2   6   6       30.72       34.18      4.02 o 
  -1   6   6      103.91       94.88      6.65 o 
   0   6   6      112.83      108.29      6.09 o 
   1   6   6      209.10      242.56     10.58 o 
   2   6   6       87.82       87.50      7.40 o 
   3   6   6      131.03      133.39      8.85 o 
   4   6   6       67.51       67.21      7.07 o 
   5   6   6        0.00        7.44      4.61 o 
  -9   7   6        8.29        5.57      4.45 o 
  -8   7   6        4.09       -3.96      4.34 o 
  -7   7   6        3.27       -3.59      4.23 o 
  -6   7   6       13.44        6.91      3.43 o 
  -5   7   6       16.19       27.00      4.77 o 
  -4   7   6       36.85       39.60      5.14 o 
  -3   7   6      163.48      149.48      8.37 o 
  -2   7   6      630.32      602.45     15.50 o 
  -1   7   6      165.43      164.03      8.59 o 
   0   7   6       32.20       38.76      4.18 o 
   1   7   6        0.41        1.12      3.32 o 
   2   7   6        3.03        3.59      4.45 o 
   3   7   6      166.83      166.87     10.62 o 
   4   7   6       28.01       42.48      6.59 o 
   5   7   6        4.97       10.34      4.66 o 
  -9   8   6        2.45        1.71      5.14 o 
  -8   8   6        1.85        5.62      4.34 o 
  -7   8   6       10.47       22.23      4.07 o 
  -6   8   6      112.34      102.21      7.99 o 
  -5   8   6       13.52       16.71      5.04 o 
  -4   8   6       15.52       20.84      4.77 o 
  -3   8   6      104.55      101.73      7.24 o 
  -2   8   6        3.78        8.62      3.05 o 
  -1   8   6       14.38        5.95      3.91 o 
   0   8   6        0.39        2.05      1.99 o 
   1   8   6      244.73      246.39     11.12 o 
   2   8   6       77.68       68.61      7.72 o 
   3   8   6       52.82       62.80      7.45 o 
   4   8   6        0.82       -4.93      4.93 o 
   5   8   6       11.05        5.57      4.02 o 
  -9   9   6       87.15       76.65      9.06 o 
  -8   9   6        0.54        6.86      4.12 o 
  -7   9   6        0.85       -0.48      3.48 o 
  -6   9   6        3.77        2.62      4.55 o 
  -5   9   6      707.84      728.70     19.06 o 
  -4   9   6      674.92      651.45     17.39 o 
  -3   9   6        2.31        2.57      3.48 o 
  -2   9   6      285.38      290.62     11.82 o 
  -1   9   6       13.08        8.03      4.07 o 
   0   9   6       41.45       34.32      3.77 o 
   1   9   6       25.56       21.64      4.82 o 
   2   9   6       66.66       85.11      7.18 o 
   3   9   6        4.60        0.48      4.66 o 
   4   9   6       37.13       40.93      6.86 o 
   5   9   6       14.39        4.61      4.50 o 
  -8  10   6        9.71       12.00      5.30 o 
  -7  10   6       17.42       25.82      5.41 o 
  -6  10   6       73.40       76.65      7.40 o 
  -5  10   6       83.92       73.39      7.72 o 
  -4  10   6      425.33      384.57     14.37 o 
  -3  10   6      276.40      239.93     11.39 o 
  -2  10   6       95.21      100.10      7.35 o 
  -1  10   6        6.87       11.14      4.07 o 
   0  10   6       58.32       55.06      4.24 o 
   1  10   6       12.84       17.19      4.55 o 
   2  10   6       62.29       50.81      6.97 o 
   3  10   6       10.62        4.87      5.14 o 
   4  10   6       22.94       32.68      6.43 o 
   5  10   6        0.02       -1.77      4.93 o 
  -8  11   6       12.02       10.71      5.57 o 
  -7  11   6        0.98       -0.54      4.34 o 
  -6  11   6        2.85        0.48      4.82 o 
  -5  11   6      126.58      117.72      9.60 o 
  -4  11   6      159.03      157.90     10.14 o 
  -3  11   6       50.38       43.89      6.06 o 
  -2  11   6       15.80       13.61      4.23 o 
  -1  11   6       16.34       19.39      4.45 o 
   0  11   6       65.29       86.33     10.77 o 
   1  11   6        0.85       -4.12      4.12 o 
   2  11   6       33.13       32.41      6.27 o 
   3  11   6       19.73       20.84      5.09 o 
   4  11   6        0.38        0.54      4.34 o 
  -8  12   6        7.49        5.25      5.25 o 
  -7  12   6       12.81       14.52      5.20 o 
  -6  12   6       20.54       20.89      5.30 o 
  -5  12   6       84.96       89.41      8.84 o 
  -4  12   6      329.61      327.45     14.51 o 
  -3  12   6      131.58      147.39      9.39 o 
  -2  12   6       15.77       19.87      3.86 o 
  -1  12   6       52.60       57.98      6.59 o 
   0  12   6       15.53       17.75      3.96 o 
   1  12   6       11.49       10.12      4.77 o 
   2  12   6        1.00       -3.43      4.61 o 
   3  12   6       39.18       47.63      7.34 o 
   4  12   6        1.48       -4.02      5.03 o 
  -7  13   6       12.82       15.10      5.89 o 
  -6  13   6        2.05        0.00      5.25 o 
  -5  13   6        7.60        8.30      4.93 o 
  -4  13   6      174.09      185.16     10.84 o 
  -3  13   6       34.49       28.88      6.80 o 
  -2  13   6        2.84        1.77      4.45 o 
  -1  13   6        1.79        7.66      3.27 o 
   0  13   6       46.28       53.11      4.71 o 
   1  13   6       91.28      106.57      8.63 o 
   2  13   6        1.26       -0.54      5.03 o 
   3  13   6       16.39       16.55      5.73 o 
  -7  14   6       30.85       34.45      6.86 o 
  -6  14   6       36.14       -2.20      4.71 o 
  -5  14   6       48.48       60.60      7.50 o 
  -4  14   6       80.95       78.10      8.58 o 
  -3  14   6      184.16      212.01     11.81 o 
  -2  14   6       34.42       30.16      5.63 o 
  -1  14   6       95.72       84.17      8.42 o 
   0  14   6        3.08        6.69      4.87 o 
   1  14   6        0.52       11.73      4.28 o 
   2  14   6       56.79        7.56      4.45 o 
   3  14   6       21.12        0.00      4.45 o 
  -6  15   6        0.00        2.84      4.61 o 
  -5  15   6       14.23       13.50      5.14 o 
  -4  15   6       37.24       36.75      6.21 o 
  -3  15   6        0.95        6.53      4.82 o 
  -2  15   6       24.11       14.95      6.48 o 
  -1  15   6       31.62        3.54      4.77 o 
   0  15   6       28.85       32.58      4.49 o 
   1  15   6        0.01       -0.54      4.34 o 
   2  15   6       25.56       30.53      6.05 o 
  -5  16   6        2.59        5.14      4.93 o 
  -4  16   6       17.67       32.73      6.27 o 
  -3  16   6       29.43       31.93      6.75 o 
  -2  16   6        1.25       -5.57      5.57 o 
  -1  16   6       25.22        5.84      4.45 o 
   0  16   6       28.30       29.38      4.66 o 
   1  16   6        0.38        1.12      4.02 o 
   2  16   6        4.91       -6.11      6.11 o 
  -4  17   6        4.53        1.71      5.36 o 
  -3  17   6       65.34       86.60      9.00 o 
  -2  17   6       43.36       51.27      7.13 o 
  -1  17   6        2.07       -2.78      4.39 o 
   0  17   6        4.49        7.45      5.44 o 
   1  17   6        0.00       -5.09      5.09 o 
  -3  18   6       22.57       13.66      6.96 o 
  -2  18   6        2.27       -6.16      6.16 o 
  -1  18   6        0.62        2.36      3.75 o 
  -9   0   7        4.59        3.80      4.82 o 
  -7   0   7      265.69      287.47     12.68 o 
  -5   0   7      499.87      500.41     15.20 o 
  -3   0   7       39.61       51.28      5.04 o 
  -1   0   7      166.96      183.78      8.48 o 
   1   0   7      475.85      486.19     15.30 o 
   3   0   7      165.07      186.28     10.41 o 
   5   0   7       58.68       61.89      7.39 o 
  -9   1   7        9.87       12.48      4.77 o 
  -8   1   7        3.36        6.80      4.34 o 
  -7   1   7       25.69       27.32      5.09 o 
  -6   1   7      169.23      178.00      9.77 o 
  -5   1   7      221.99      231.89     10.53 o 
  -4   1   7       37.99       42.44      5.04 o 
  -3   1   7        1.05        2.73      2.25 o 
  -2   1   7       13.61       30.91      3.91 o 
  -1   1   7       21.30       24.64      4.34 o 
   0   1   7       14.13       20.28      2.83 o 
   1   1   7       10.93       12.32      4.12 o 
   2   1   7      127.99      123.84      8.64 o 
   3   1   7       26.79       29.89      5.04 o 
   4   1   7        0.93        1.02      3.80 o 
   5   1   7       21.50       26.14      6.64 o 
  -9   2   7       14.67       10.34      5.36 o 
  -8   2   7       13.68        9.80      5.30 o 
  -7   2   7        4.06        6.21      4.23 o 
  -6   2   7      101.85       95.66      8.04 o 
  -5   2   7       31.72       43.13      5.46 o 
  -4   2   7      142.09      140.20      8.32 o 
  -3   2   7       10.22        9.53      3.11 o 
  -2   2   7       12.79        9.80      3.32 o 
  -1   2   7      155.39      150.91      8.32 o 
   0   2   7       59.52       59.25      4.32 o 
   1   2   7        0.66        3.11      3.96 o 
   2   2   7        6.85        2.95      4.50 o 
   3   2   7        0.03        2.78      3.59 o 
   4   2   7        0.43        1.55      3.86 o 
   5   2   7       17.12       21.16      5.25 o 
  -9   3   7        8.27       15.91      5.36 o 
  -8   3   7        0.03       -3.96      4.12 o 
  -7   3   7       22.91       23.30      5.57 o 
  -6   3   7      115.68      120.98      8.15 o 
  -5   3   7      386.88      349.27     13.08 o 
  -4   3   7       55.90       47.32      5.20 o 
  -3   3   7       59.89       48.51      5.20 o 
  -2   3   7      197.00      209.09      9.40 o 
  -1   3   7       28.83       23.14      4.71 o 
   0   3   7        2.14        2.65      3.13 o 
   1   3   7      711.17      713.70     18.58 o 
   2   3   7       49.30       53.64      6.11 o 
   3   3   7       12.97       14.94      4.77 o 
   4   3   7        5.53        5.20      4.71 o 
   5   3   7        1.70       -1.71      5.19 o 
  -9   4   7       51.25       61.14      7.98 o 
  -8   4   7       25.45       28.55      5.68 o 
  -7   4   7       55.72       51.82      6.75 o 
  -6   4   7      140.72      174.66      9.92 o 
  -5   4   7      271.73      278.65     12.09 o 
  -4   4   7       17.15       13.12      4.39 o 
  -3   4   7       54.00       54.77      5.68 o 
  -2   4   7       70.77       71.94      6.33 o 
  -1   4   7        0.05        2.52      3.05 o 
   0   4   7       17.23       22.47      2.99 o 
   1   4   7       95.86      117.31      8.47 o 
   2   4   7        1.89        0.00      4.12 o 
   3   4   7        0.33        9.00      4.50 o 
   4   4   7        4.73        2.62      4.77 o 
   5   4   7       19.65       16.87      7.23 o 
  -9   5   7        6.36        5.62      5.30 o 
  -8   5   7        2.71        0.48      5.03 o 
  -7   5   7       13.33       19.44      3.91 o 
  -6   5   7     1116.30     1138.29     24.35 o 
  -5   5   7      167.65      158.68      9.50 o 
  -4   5   7      715.11      680.32     17.67 o 
  -3   5   7      116.17      111.35      7.94 o 
  -2   5   7        0.01       -1.82      3.43 o 
  -1   5   7        0.61        2.20      2.68 o 
   0   5   7      194.08      205.44      7.30 o 
   1   5   7       42.45       50.15      6.64 o 
   2   5   7      138.74      139.94      9.23 o 
   3   5   7        5.42        3.86      4.61 o 
   4   5   7       20.07       10.12      6.43 o 
   5   5   7        4.71       10.60      5.03 o 
  -9   6   7        0.60        1.71      4.98 o 
  -8   6   7        3.89        6.75      4.23 o 
  -7   6   7       37.98       35.52      6.48 o 
  -6   6   7        0.12       -5.57      5.57 o 
  -5   6   7       21.16       26.78      4.98 o 
  -4   6   7       17.85       14.25      3.91 o 
  -3   6   7       52.46       54.88      5.89 o 
  -2   6   7       11.01       15.21      3.96 o 
  -1   6   7      275.25      280.67     11.34 o 
   0   6   7      236.23      250.78     11.95 o 
   1   6   7       64.02       67.74      7.02 o 
   2   6   7       11.29       12.16      4.34 o 
   3   6   7        0.28        6.91      4.39 o 
   4   6   7        5.22        8.14      4.71 o 
  -9   7   7        2.15        8.78      5.09 o 
  -8   7   7       12.43       14.89      4.45 o 
  -7   7   7        2.09        4.34      4.34 o 
  -6   7   7        0.22       -2.68      4.12 o 
  -5   7   7       29.30       39.70      5.41 o 
  -4   7   7      158.23      174.70      9.82 o 
  -3   7   7      145.36      145.61      8.69 o 
  -2   7   7      151.75      156.94      8.85 o 
  -1   7   7       10.49       10.50      4.12 o 
   0   7   7        0.69        0.17      2.78 o 
   1   7   7      605.88      667.15     18.87 o 
   2   7   7        0.13       -3.70      4.77 o 
   3   7   7       96.15      103.09      9.11 o 
   4   7   7       33.78       42.70      6.75 o 
  -8   8   7        1.79       13.60      4.45 o 
  -7   8   7        1.90        6.48      3.70 o 
  -6   8   7       26.72       31.82      4.87 o 
  -5   8   7      151.55      145.87      9.66 o 
  -4   8   7      165.73      172.83      9.71 o 
  -3   8   7       16.95       22.02      4.50 o 
  -2   8   7       19.70       11.95      5.14 o 
  -1   8   7        0.40       -3.96      3.96 o 
   0   8   7       81.28       77.79      5.06 o 
   1   8   7      102.38      116.13      8.63 o 
   2   8   7       14.25       17.68      5.62 o 
   3   8   7        3.49       10.39      4.07 o 
   4   8   7       30.89       44.36      7.12 o 
  -8   9   7        1.90        0.54      4.18 o 
  -7   9   7        0.29       -3.11      4.34 o 
  -6   9   7       80.52       79.76      8.15 o 
  -5   9   7       15.43       11.20      4.93 o 
  -4   9   7       11.32       12.43      5.41 o 
  -3   9   7       16.05       18.75      4.50 o 
  -2   9   7       13.24       14.89      4.18 o 
  -1   9   7      312.31      320.54     12.95 o 
   0   9   7       64.63       63.66      5.00 o 
   1   9   7       76.65       84.79      8.79 o 
   2   9   7        2.88       -0.48      4.82 o 
   3   9   7        7.98       17.09      4.98 o 
   4   9   7        0.55        1.77      4.39 o 
  -8  10   7        1.07       -1.71      4.34 o 
  -7  10   7       62.95       42.07      7.93 o 
  -6  10   7        1.36       -1.50      4.45 o 
  -5  10   7       28.70       37.77      7.07 o 
  -4  10   7        7.39        1.77      4.61 o 
  -3  10   7        7.56        9.11      3.91 o 
  -2  10   7       74.72       65.29      7.13 o 
  -1  10   7        9.91        2.20      4.87 o 
   0  10   7      204.37      223.70      8.50 o 
   1  10   7       16.92       21.05      5.68 o 
   3  10   7       28.71       36.96      6.54 o 
  -7  11   7        0.64       -0.54      5.52 o 
  -6  11   7       35.88       33.43      6.27 o 
  -5  11   7       29.95       26.73      6.11 o 
  -4  11   7       50.14       54.50      6.91 o 
  -3  11   7        2.06        3.16      4.02 o 
  -2  11   7       24.43       37.93      5.20 o 
  -1  11   7       58.03       65.06      6.91 o 
   0  11   7       28.38       35.15      9.21 o 
   1  11   7        0.03       -1.98      4.45 o 
   2  11   7        5.45        4.77      5.30 o 
   3  11   7        0.64        2.30      4.34 o 
  -7  12   7       59.45       56.10      7.88 o 
  -6  12   7       27.25       31.61      6.43 o 
  -5  12   7       12.36       22.28      5.14 o 
  -4  12   7      207.02      212.21     11.91 o 
  -3  12   7       73.55       73.27      7.77 o 
  -2  12   7        0.56        3.32      3.32 o 
  -1  12   7       23.27       19.18      5.46 o 
   0  12   7        6.81       11.07      5.68 o 
   1  12   7       58.03       61.79      7.72 o 
   2  12   7        1.90       -5.78      5.78 o 
   3  12   7        0.87        6.53      4.98 o 
  -6  13   7       32.50       34.61      6.48 o 
  -5  13   7        4.55        1.61      5.25 o 
  -4  13   7        7.94        8.14      5.25 o 
  -3  13   7      114.49      131.79      9.49 o 
  -2  13   7       11.52       17.35      4.98 o 
  -1  13   7        9.90        5.52      4.61 o 
   0  13   7       18.30       19.98      5.95 o 
   1  13   7       30.99       41.20      6.96 o 
   2  13   7       32.26       38.46      7.88 o 
  -6  14   7       19.69       30.32      6.80 o 
  -5  14   7        0.57        6.11      4.87 o 
  -4  14   7       73.26       70.64      9.00 o 
  -3  14   7       41.39       45.59      6.86 o 
  -2  14   7        1.56        1.55      3.70 o 
  -1  14   7       30.29        1.07      5.84 o 
   0  14   7       64.63       67.14      7.26 o 
   1  14   7        0.91        1.12      5.09 o 
  -5  15   7       57.80       70.89      9.27 o 
  -4  15   7       46.22       44.36      8.52 o 
  -3  15   7       48.19       57.76      7.66 o 
  -2  15   7       14.27       26.30      5.03 o 
  -1  15   7        0.13       -5.57      5.57 o 
   0  15   7       15.97       24.71      9.43 o 
   1  15   7        9.73       14.84      5.25 o 
  -4  16   7        0.18       -4.71      5.14 o 
  -3  16   7        0.04       -4.61      5.41 o 
  -2  16   7        5.17        8.03      5.36 o 
  -1  16   7       36.93        0.00      4.50 o 
  -8   0   8       52.96       68.16      7.50 o 
  -6   0   8      296.32      305.29     13.11 o 
  -4   0   8      116.87      108.76      7.88 o 
  -2   0   8      127.91      116.87      8.15 o 
   0   0   8       53.47       64.76      4.87 o 
   2   0   8        0.50       -0.48      4.12 o 
   4   0   8        6.04       15.75      5.62 o 
  -9   1   8        0.30        4.07      4.55 o 
  -8   1   8        3.62        9.00      4.66 o 
  -7   1   8       19.35       19.93      5.41 o 
  -6   1   8       10.96       12.16      4.50 o 
  -5   1   8       12.63       11.89      3.96 o 
  -4   1   8        3.48        1.23      3.80 o 
  -3   1   8        0.70        5.57      3.11 o 
  -2   1   8      212.22      224.10     10.74 o 
  -1   1   8       68.93       64.80      6.75 o 
   0   1   8      365.59      369.97     16.08 o 
   1   1   8        7.64       14.46      4.98 o 
   2   1   8        4.85        9.75      4.02 o 
   3   1   8       22.04       26.09      5.25 o 
   4   1   8       21.41       32.14      5.95 o 
  -9   2   8        3.68        2.89      5.68 o 
  -8   2   8       16.97       19.66      5.57 o 
  -7   2   8        0.65        3.91      4.50 o 
  -6   2   8        5.39        4.07      4.50 o 
  -5   2   8       13.38        8.52      3.70 o 
  -4   2   8        2.80        8.19      3.21 o 
  -3   2   8        9.65        5.62      3.96 o 
  -2   2   8      182.81      169.44      9.34 o 
  -1   2   8      160.14      172.50      9.55 o 
   0   2   8       95.66       91.54      5.72 o 
   1   2   8      268.34      259.05     12.51 o 
   2   2   8        1.97        0.96      4.23 o 
   3   2   8        0.04       -0.54      4.12 o 
   4   2   8        7.92        9.96      4.50 o 
  -9   3   8        6.81        4.71      5.46 o 
  -8   3   8       15.47       20.35      5.62 o 
  -7   3   8        6.32        9.85      5.03 o 
  -5   3   8       47.55       43.19      6.11 o 
  -4   3   8       43.60       52.14      5.57 o 
  -3   3   8       37.21       29.58      5.09 o 
  -2   3   8       34.31       23.52      5.84 o 
  -1   3   8        1.53       -3.59      3.59 o 
   0   3   8       16.86       22.08      5.20 o 
   1   3   8       51.95       30.87      6.48 o 
   2   3   8       16.94       14.89      5.68 o 
   3   3   8        2.17        0.00      4.18 o 
   4   3   8        1.78        4.12      5.46 o 
  -9   4   8       20.27       33.26      6.37 o 
  -8   4   8        0.02       -4.77      4.77 o 
  -7   4   8       12.06        6.48      5.09 o 
  -6   4   8      287.37      299.92     13.64 o 
  -5   4   8       28.72       26.30      5.25 o 
  -4   4   8       19.76       15.53      4.39 o 
  -3   4   8      207.08      203.46     10.36 o 
  -2   4   8       33.10       29.25      4.93 o 
  -1   4   8       19.43       20.68      4.98 o 
   0   4   8       31.45       37.97      5.73 o 
   1   4   8       44.87       55.62      6.86 o 
   2   4   8       59.64       69.34      7.98 o 
   3   4   8        0.04       -0.54      4.18 o 
  -8   5   8       21.09       18.75      5.68 o 
  -7   5   8        1.30        2.52      4.28 o 
  -6   5   8       21.24       -1.45      4.98 o 
  -5   5   8       41.09       50.90      6.59 o 
  -4   5   8       15.07       12.43      5.04 o 
  -3   5   8        0.41        2.52      3.70 o 
  -2   5   8       28.80       23.57      4.77 o 
  -1   5   8       57.14       48.61      6.59 o 
   0   5   8       11.41        9.22      3.05 o 
   1   5   8       10.13       11.89      5.09 o 
   2   5   8        0.02        5.09      3.91 o 
   3   5   8        1.46       -0.54      4.02 o 
  -8   6   8       10.84       20.73      5.68 o 
  -7   6   8       74.48       64.21      7.56 o 
  -6   6   8        7.79        9.16      4.87 o 
  -5   6   8        8.73        7.28      4.98 o 
  -4   6   8        0.01       -3.53      3.70 o 
  -3   6   8        0.68       -3.86      4.28 o 
  -2   6   8      101.25       97.96      7.77 o 
  -1   6   8        4.45       17.19      4.12 o 
   0   6   8        0.07        2.61      6.88 o 
   1   6   8       24.71       43.23      6.37 o 
   2   6   8        0.26       -2.09      4.28 o 
   3   6   8       20.59       15.27      6.59 o 
  -8   7   8        1.04        2.84      5.41 o 
  -7   7   8       76.05       83.72      8.52 o 
  -6   7   8       51.49        0.00      4.72 o 
  -5   7   8        9.18       11.25      4.45 o 
  -4   7   8       24.80       32.52      5.52 o 
  -3   7   8      217.66      202.44     10.74 o 
  -2   7   8       30.16       25.72      4.93 o 
  -1   7   8       55.39       46.19      6.64 o 
   0   7   8        3.80        5.75      3.29 o 
   1   7   8        6.02        0.48      4.87 o 
   2   7   8        4.31       10.66      4.61 o 
   3   7   8       16.52       16.71      4.87 o 
  -8   8   8       11.88        7.02      6.59 o 
  -7   8   8        0.14       -2.20      4.87 o 
  -6   8   8       79.07       74.82      8.58 o 
  -5   8   8       49.92       52.62      7.02 o 
  -4   8   8        0.50       -3.70      4.07 o 
  -3   8   8        9.47        4.12      4.93 o 
  -2   8   8        4.74        6.86      3.80 o 
  -1   8   8        1.87       -0.91      4.23 o 
   0   8   8        5.98        6.01      3.25 o 
   1   8   8       61.69       69.13      7.56 o 
   2   8   8        1.82        6.59      4.23 o 
   3   8   8        0.69        4.12      4.61 o 
  -7   9   8       24.02       31.28      6.16 o 
  -6   9   8       51.61       23.09      5.63 o 
  -5   9   8        6.27        7.50      4.34 o 
  -4   9   8       11.09       10.61      4.82 o 
  -3   9   8       37.91       38.79      5.63 o 
  -2   9   8       21.93       10.87      5.30 o 
  -1   9   8        9.88        1.45      5.09 o 
   0   9   8       32.42       35.07      4.28 o 
   1   9   8       29.83       37.45      7.07 o 
   2   9   8       32.19       46.66      6.70 o 
  -7  10   8       50.27       61.62      8.09 o 
  -6  10   8       13.13       10.82      5.68 o 
  -5  10   8       53.19       59.91      6.48 o 
  -4  10   8        0.05        1.50      4.34 o 
  -3  10   8        0.03        3.91      3.86 o 
  -2  10   8       20.12       22.07      5.57 o 
  -1  10   8       39.42       30.00      6.38 o 
   0  10   8       11.70       15.59      3.87 o 
   1  10   8        0.10       -2.20      5.03 o 
   2  10   8        4.78       13.93      5.30 o 
  -6  11   8        0.72        3.91      4.98 o 
  -5  11   8        1.80        3.75      3.75 o 
  -4  11   8        1.81        4.66      3.21 o 
  -3  11   8        5.61        5.62      4.12 o 
  -2  11   8        0.29       -1.55      3.64 o 
  -1  11   8      104.69      116.93      9.33 o 
   0  11   8      114.84      122.11      7.09 o 
   1  11   8       35.39       24.80      6.96 o 
  -6  12   8       33.76       37.23      7.07 o 
  -5  12   8        0.04        0.00      3.86 o 
  -4  12   8        4.71        6.48      4.18 o 
  -3  12   8        1.30        5.30      3.86 o 
  -2  12   8       16.23       21.80      5.36 o 
  -1  12   8        6.44       15.64      4.34 o 
   0  12   8        0.02        5.87      3.09 o 
   1  12   8       27.47       19.87      6.80 o 
  -5  13   8        1.05        0.00      4.71 o 
  -4  13   8        0.66       -2.84      4.98 o 
  -3  13   8        2.37        4.98      4.18 o 
  -2  13   8        0.51       -3.86      4.45 o 
  -1  13   8        0.79        1.71      4.66 o 
   0  13   8        9.72        5.23      3.88 o 
  -4  14   8       13.63       18.75      4.82 o 
  -3  14   8        9.47        6.96      6.32 o 
  -2  14   8        7.97        9.27      5.03 o 
  -1  14   8       17.49       -4.66      4.66 o 
  -7   0   9      163.26      176.48     11.85 o 
  -5   0   9        0.37        7.23      3.64 o 
  -3   0   9       22.79       23.57      4.45 o 
  -1   0   9        6.41        9.05      4.39 o 
   1   0   9      223.89      274.71     13.96 o 
  -8   1   9       35.93       33.54      7.02 o 
  -7   1   9       34.22       37.13      7.29 o 
  -6   1   9        5.78       10.66      4.02 o 
  -5   1   9        5.17        0.48      3.80 o 
  -4   1   9       21.88       27.69      5.25 o 
  -3   1   9       28.33       28.71      4.98 o 
  -2   1   9       40.23       39.65      5.36 o 
  -1   1   9        0.09        3.80      3.59 o 
   0   1   9        3.95        4.12      3.24 o 
   1   1   9       24.21       20.09      6.54 o 
   2   1   9       17.16       24.91      6.43 o 
  -8   2   9        6.05       -1.77      6.43 o 
  -7   2   9       10.45        3.80      4.02 o 
  -6   2   9       46.02       50.96      7.66 o 
  -5   2   9        9.03       14.09      4.87 o 
  -4   2   9        0.22        0.96      3.53 o 
  -3   2   9       24.81       21.43      5.57 o 
  -2   2   9        1.46       -3.27      3.80 o 
  -1   2   9       42.56       39.92      5.89 o 
   0   2   9        6.80        6.94      3.18 o 
   1   2   9       22.33       19.66      6.64 o 
   2   2   9        0.97       -4.87      4.87 o 
  -8   3   9       39.26       51.54      6.96 o 
  -7   3   9        0.22       -4.93      4.93 o 
  -6   3   9        4.59       20.03      4.28 o 
  -5   3   9       15.75       18.64      4.71 o 
  -4   3   9       43.99       43.35      6.11 o 
  -3   3   9       12.62       12.21      4.93 o 
  -2   3   9       10.04        5.20      4.34 o 
  -1   3   9       96.36       87.97      8.90 o 
   0   3   9       72.53       76.01     12.17 o 
   1   3   9        0.92        2.14      4.07 o 
   2   3   9        7.55       14.30      5.30 o 
  -8   4   9        2.52        2.95      5.20 o 
  -7   4   9       31.75       28.13      6.43 o 
  -6   4   9        5.15        5.73      4.02 o 
  -5   4   9       30.27       29.84      5.84 o 
  -4   4   9        1.35        8.19      3.53 o 
  -3   4   9       30.29       20.04      5.63 o 
  -2   4   9        3.28        0.96      3.96 o 
  -1   4   9        9.39        7.39      4.61 o 
   0   4   9       33.07       46.01      4.47 o 
   1   4   9        7.37       17.35      5.36 o 
   2   4   9        0.30       -5.03      5.03 o 
  -7   5   9        9.43       19.01      5.09 o 
  -6   5   9       31.25        1.61      4.39 o 
  -5   5   9        1.08       11.62      4.28 o 
  -4   5   9       10.86       13.28      5.20 o 
  -3   5   9       23.50       22.82      5.57 o 
  -2   5   9       43.58       49.83      6.86 o 
  -1   5   9       30.17       31.50      5.41 o 
   0   5   9       17.55       29.96      6.27 o 
   1   5   9       36.48       54.49      8.04 o 
   2   5   9        3.26       12.91      3.96 o 
  -7   6   9       16.92        2.30      6.64 o 
  -6   6   9        0.29       -3.21      4.39 o 
  -5   6   9        8.23       12.91      4.39 o 
  -4   6   9        0.00        1.50      4.18 o 
  -3   6   9        4.18        1.02      4.28 o 
  -2   6   9      106.11      130.28      9.44 o 
  -1   6   9        1.12       -1.02      4.28 o 
   0   6   9       12.90       12.75      3.31 o 
   1   6   9        0.00        0.54      3.70 o 
  -7   7   9       15.37       11.62      5.20 o 
  -6   7   9        5.59        7.71      4.71 o 
  -5   7   9       14.20        7.93      5.41 o 
  -4   7   9       17.16       22.07      5.62 o 
  -3   7   9        4.76        2.04      4.93 o 
  -2   7   9        8.47        6.11      4.12 o 
  -1   7   9       10.39       19.87      5.03 o 
   0   7   9       12.10       11.98      3.88 o 
   1   7   9        4.10        5.14      5.14 o 
  -6   8   9       10.26       11.30      5.41 o 
  -5   8   9        0.00       -1.61      4.50 o 
  -4   8   9       46.25       51.65      6.64 o 
  -3   8   9       52.30       58.94      6.75 o 
  -2   8   9        1.16        1.07      3.70 o 
  -1   8   9        0.06        1.61      4.07 o 
   0   8   9        1.80        2.84      3.22 o 
   1   8   9        0.18        5.84      4.71 o 
  -6   9   9        0.24       -0.59      5.09 o 
  -5   9   9        1.00        1.66      4.18 o 
  -4   9   9       25.55       21.70      6.32 o 
  -3   9   9       51.61       56.37      6.75 o 
  -2   9   9       10.99        7.55      5.52 o 
  -1   9   9        3.30        0.00      4.87 o 
   0   9   9        4.61        5.73      3.14 o 
  -5  10   9        0.22       -4.93      4.93 o 
  -4  10   9        0.01       -5.09      5.09 o 
  -3  10   9        2.02       -0.54      4.87 o 
  -2  10   9        0.02        0.00      5.30 o 
  -1  10   9        0.00        6.27      3.91 o 
   0  10   9        0.19       -3.23      4.42 o 
  -5  11   9        2.87        8.89      4.93 o 
  -4  11   9        2.24        7.55      4.93 o 
  -3  11   9        5.99        6.86      4.23 o 
  -2  11   9        4.71       -0.59      4.66 o 
  -1  11   9        1.30        0.59      5.03 o 
  -3  12   9        8.03       11.30      5.09 o 
  -6   0  10       54.86       36.44      8.36 o 
  -4   0  10       16.23        0.54      4.39 o 
  -2   0  10        1.05       -3.80      4.93 o 
   0   0  10       11.77       17.04      4.30 o 
  -6   1  10        0.36        6.27      4.18 o 
  -5   1  10        0.25        1.07      5.09 o 
  -4   1  10        0.47        8.09      3.11 o 
  -3   1  10       28.29        4.82      4.23 o 
  -2   1  10       14.35        9.21      5.09 o 
  -1   1  10        0.70        2.25      4.45 o 
   0   1  10       45.18       52.92      7.82 o 
  -6   2  10       21.11       20.62      5.95 o 
  -5   2  10        1.62       -2.78      4.34 o 
  -4   2  10        0.00       -2.14      4.28 o 
  -3   2  10        1.01        7.55      3.59 o 
  -2   2  10        2.87       10.34      4.82 o 
  -1   2  10        2.11        1.12      3.70 o 
   0   2  10       14.57       22.80      6.13 o 
  -6   3  10        0.42        0.00      4.87 o 
  -5   3  10       11.16       10.02      4.93 o 
  -4   3  10        0.00       -2.20      4.07 o 
  -3   3  10       18.90       15.21      5.73 o 
  -2   3  10        0.05       13.17      3.80 o 
  -1   3  10        9.76       14.09      5.57 o 
   0   3  10        1.23        2.08      3.36 o 
  -6   4  10       43.11       67.13      7.98 o 
  -5   4  10        5.59       15.80      5.09 o 
  -4   4  10        6.00        1.12      5.78 o 
  -3   4  10        0.00       -4.39      4.98 o 
  -2   4  10        0.10        6.64      4.50 o 
  -1   4  10        0.26       -5.09      5.09 o 
   0   4  10       52.82       62.37      5.83 o 
  -6   5  10        1.89        2.36      5.57 o 
  -5   5  10        5.26        7.98      4.50 o 
  -4   5  10        2.66       11.19      5.20 o 
  -3   5  10        0.02        1.66      4.45 o 
  -2   5  10        0.45       -4.07      4.07 o 
  -1   5  10        2.43        2.89      4.66 o 
  -5   6  10       20.56       31.39      6.54 o 
  -4   6  10       30.94       29.09      6.91 o 
  -3   6  10       20.65       21.00      5.04 o 
  -2   6  10        5.33        6.86      5.25 o 
  -1   6  10        1.79        4.71      4.18 o 
  -5   7  10        2.54        1.77      5.52 o 
  -4   7  10        8.08        0.00      5.14 o 
  -3   7  10       44.75       47.52      7.02 o 
  -2   7  10        0.40       -1.77      4.39 o 
  -3   8  10        0.38       -4.18      4.77 o 
                                                 
